# Supplementary material for: Transcriptomic and Metabolomic Analyses Reveal Key Metabolites, Pathways and Candidate Genes in Sophora davidii (Franch.) Skeels Seedlings Under Drought Stress
Source: Front Plant Sci. 2022 Mar 2;13:785702. doi: 10.3389/fpls.2022.785702 (PMC8924449; doi:10.3389/fpls.2022.785702)
Supplement: Supplementary file 2 [file Table_1.XLSX]

## Sheet: Table S1
Table S1 Differentially accumulated metabolites between LD and CK
Compound_ID	Metabolites	Formula	Molecular Weight	RT [min]	m/z	FC	log2FC	Pvalue	ROC	VIP	Up.Down
Com_309_pos	3-Methoxybenzaldehyde	C8 H8 O2	136.052	9.271	137.06	2.25691	1.17435	2.64576e-08	1	2.99183	up
Com_14933_pos	5,8-dihydroxy-10-methyl-5,8,9,10-tetrahydro-2H-oxecin-2-one	C10 H14 O4	220.071	10.679	221.078	3.30194	1.72331	4.84064e-07	1	2.54067	up
Com_376_pos	D-Serine	C3 H7 N O3	105.043	1.304	106.05	1.62549	0.700871	1.97899e-06	1	2.03959	up
Com_883_pos	β,β-Dimethyl-γ-methylene-γ-butyrolactone	C7 H10 O2	126.068	9.272	127.075	2.37383	1.24722	3.52443e-06	1	2.96686	up
Com_18499_pos	2-Isobutyl-3-methoxypyrazine	C9 H14 N2 O	166.111	8.762	167.118	0.350261	-1.5135	3.80643e-06	1	2.32841	down
Com_5977_pos	3-Methylcrotonylglycine	C7 H11 N O3	157.074	2.486	158.081	4.18416	2.06494	3.9041e-06	1	2.8116	up
Com_14037_pos	4-(4-nitrophenylazo)aniline	C12 H10 N4 O2	242.078	6.971	243.085	1.95938	0.970401	4.74979e-06	1	2.55014	up
Com_9102_pos	4-Phenyl-3-buten-2-one	C10 H10 O	146.073	11.017	147.08	1.84895	0.886702	1.09489e-05	1	2.79705	up
Com_7493_pos	L-Hydroxyproline	C5 H9 N O3	131.058	2.885	132.066	1.96872	0.977258	1.32875e-05	1	2.6729	up
Com_2140_pos	Octanedioic acid	C8 H14 O4	174.089	9.755	175.096	2.34601	1.23021	1.41635e-05	1	2.59763	up
Com_1979_pos	4-Phenylbutyric acid	C10 H12 O2	164.084	11.017	165.091	2.71379	1.44031	2.28583e-05	1	2.76311	up
Com_1222_pos	DL-Lysine	C6 H14 N2 O2	146.105	1.182	147.113	0.653403	-0.613956	3.40417e-05	1	2.11794	down
Com_31584_pos	N-(4-chlorophenyl)-N'-cyclohexylthiourea	C13 H17 Cl N2 S	268.079	9.944	269.086	1.50742	0.592078	3.97048e-05	1	2.21404	up
Com_841_pos	N3,N4-Dimethyl-L-arginine	C8 H18 N4 O2	202.143	1.4	203.15	0.388984	-1.36222	4.26343e-05	1	2.18249	down
Com_18_pos	Asparagine	C4 H8 N2 O3	132.053	1.306	133.061	0.610499	-0.711939	4.93842e-05	1	1.49778	down
Com_3404_pos	5-(4-benzylpiperazino)-2,4(1H,3H)-pyrimidinedione	C15 H18 N4 O2	286.139	10.805	287.146	2.35227	1.23405	7.30232e-05	1	2.34121	up
Com_1131_pos	PC (16:1e/2:0)	C26 H52 N O7 P	521.348	15.058	522.355	3.15439	1.65736	9.09743e-05	1	2.2315	up
Com_33587_pos	6-Gingerol	C17 H26 O4	294.182	9.881	295.19	1.78178	0.83332	0.000103879	1	2.42589	up
Com_7135_pos	p-Coumaric acid	C9 H8 O3	164.047	9.214	165.055	1.72237	0.784392	0.000107798	1	2.6135	up
Com_4271_pos	PE (4:0/18:3)	C27 H48 N O8 P	545.311	14.506	546.319	2.11091	1.07787	0.000125714	1	2.04945	up
Com_16961_pos	Polyphyllin VI	C39 H62 O13	738.416	16.992	739.424	1.82965	0.871564	0.000141651	1	2.45064	up
Com_2293_pos	2,3-dihydroxypropyl 12-methyltridecanoate	C17 H34 O4	324.229	13.131	325.237	2.13518	1.09436	0.000145664	1	2.02715	up
Com_7175_pos	NAT13-331713_POS	C26 H30 N4 O3	484.192	11.844	485.199	1.99523	0.996558	0.000283918	1	2.03379	up
Com_342_pos	3-hydroxy-2-octylpentanedioic acid	C13 H24 O5	242.152	12.262	243.159	1.58313	0.662783	0.00034792	1	2.18948	up
Com_4274_pos	Docosatrienoic acid	C22 H38 O2	334.286	15.412	335.293	1.76224	0.817413	0.000395527	1	1.85977	up
Com_214_pos	PC (16:2e/2:0)	C26 H50 N O7 P	519.332	14.723	520.339	1.90492	0.929733	0.00040749	1	2.21448	up
Com_2222_pos	DNH	C14 H20 N6 O7	362.157	9.966	363.165	3.03862	1.60342	0.000412002	1	2.15259	up
Com_180_pos	L-Phenylalanine	C9 H11 N O2	165.079	5.847	166.086	1.66517	0.735666	0.000432824	1	2.73755	up
Com_1155_pos	Targinine	C7 H16 N4 O2	188.127	1.302	189.134	0.421321	-1.24701	0.000564211	1	1.88579	down
Com_32485_pos	Sweroside	C16 H22 O9	358.124	8.671	359.131	1.92274	0.943163	0.000662308	0.972222	2.22287	up
Com_7415_pos	Isoeugenyl acetate	C12 H14 O3	206.094	8.801	207.102	2.31925	1.21366	0.000688273	1	2.58992	up
Com_3417_pos	1-O-(3,4,5-Trimethoxybenzoyl)-beta-L-galactopyranose	C16 H22 O10	356.108	8.305	357.115	4.00109	2.00039	0.000806348	0.972222	2.22687	up
Com_5756_pos	ANH	C13 H20 N6 O5	340.15	10.062	341.157	1.81062	0.856482	0.00101523	0.972222	1.97995	up
Com_20674_pos	Chrysin	C15 H10 O4	254.058	12.22	255.065	0.38551	-1.37516	0.00102532	1	1.66017	down
Com_769_pos	α-Pinene-2-oxide	C10 H16 O	152.12	10.78	153.127	0.535401	-0.901309	0.00108518	1	2.43289	down
Com_12361_pos	Abscisic acid glucose ester	C21 H30 O9	426.189	11.851	427.196	1.98754	0.990983	0.00120057	1	2.03442	up
Com_1128_pos	N-Acetyl-DL-glutamic acid	C7 H11 N O5	189.064	2.416	190.071	1.52445	0.608288	0.00125771	0.972222	1.28465	up
Com_4044_pos	Milbemectin A4	C32 H46 O7	542.317	14.726	543.325	2.13483	1.09412	0.00128606	1	2.39664	up
Com_10400_pos	5-Methylcytidine	C10 H15 N3 O5	257.101	2.006	258.109	0.2375	-2.074	0.00173991	0.972222	2.03122	down
Com_19158_pos	Aloesin	C19 H22 O9	394.124	8.133	395.131	1.61159	0.688484	0.0017959	0.944444	2.0225	up
Com_11361_pos	4-(2,3-dihydro-1,4-benzodioxin-6-yl)butanoic acid	C12 H14 O4	222.093	9.294	223.1	1.81554	0.8604	0.00183666	0.916667	1.4221	up
Com_6473_pos	PC (2:0/16:2)	C26 H48 N O8 P	533.311	13.156	534.318	1.67869	0.74734	0.00262194	0.944444	2.11475	up
Com_1057_pos	WLH	C23 H30 N6 O4	454.232	13.543	455.24	2.17072	1.11818	0.0026857	0.972222	1.36037	up
Com_10436_pos	(1E,4E)-1,5-bis(4-methoxyphenyl)penta-1,4-dien-3-one	C19 H18 O3	316.113	7.421	317.12	1.64082	0.714417	0.00269734	0.972222	1.24375	up
Com_9568_pos	DL-2-(acetylamino)-3-phenylpropanoic acid	C11 H13 N O3	207.09	9.591	208.097	2.15853	1.11005	0.00305984	1	2.37676	up
Com_22500_pos	Lapachol	C15 H14 O3	242.093	9.851	243.1	1.53655	0.619698	0.00341737	0.944444	1.38157	up
Com_825_pos	L-(+)-Citrulline	C6 H13 N3 O3	175.096	1.355	176.103	1.52468	0.608504	0.00416581	0.944444	1.6506	up
Com_325_pos	3-methyl-5-oxo-5-(4-toluidino)pentanoic acid	C13 H17 N O3	257.103	1.335	258.11	0.544722	-0.876407	0.00539069	1	2.14278	down
Com_8736_pos	trans-Zeatin-riboside	C15 H21 N5 O5	351.153	8.301	352.16	2.6458	1.4037	0.00607541	0.944444	1.55937	up
Com_18452_pos	4-Pyridoxate	C8 H9 N O4	183.053	1.972	184.061	1.50273	0.587583	0.00697673	1	1.7284	up
Com_1644_pos	LPE 18:2	C23 H44 N O7 P	477.285	14.727	478.292	1.66689	0.737158	0.00719587	0.944444	2.05038	up
Com_581_pos	Andrographolide	C20 H30 O5	294.24	13.918	295.246	1.73635	0.796059	0.00796422	0.944444	1.99074	up
Com_18283_pos	(S)-10-Hydroxycamptothecin	C20 H16 N2 O5	364.104	7.435	365.111	1.61267	0.689451	0.00852862	0.944444	1.32572	up
Com_18253_pos	2-(3,4-dihydroxyphenyl)-3,5,7-trihydroxy-6-methyl-4H-chromen-4-one	C16 H12 O7	316.058	8.173	317.065	1.76504	0.819698	0.00895134	0.916667	1.28722	up
Com_11585_pos	Maltotetraose	C24 H42 O21	688.202	1.481	689.209	1.87545	0.907237	0.00953804	1	1.62263	up
Com_29845_pos	N-Coumaroyltyramine	C17 H17 N O3	283.12	13.127	284.127	1.56395	0.645193	0.00992441	0.916667	1.78089	up
Com_9560_pos	Cimifugin	C16 H18 O6	306.11	9.854	307.118	1.541	0.623863	0.00996258	0.916667	1.13544	up
Com_17202_pos	3'-Methoxy Puerarin	C22 H22 O10	446.121	10.506	447.128	0.662288	-0.59447	0.0108012	0.888889	1.68039	down
Com_1745_pos	Histidinol	C6 H11 N3 O	141.09	1.148	142.097	0.334068	-1.58179	0.0108132	0.944444	1.69656	down
Com_2786_pos	3-(3,4,5-trimethoxyphenyl)propanoic acid	C12 H16 O5	262.08	1.502	263.087	0.665098	-0.588361	0.0112624	0.916667	1.63599	down
Com_23993_pos	Milbemycin A3 oxime	C31 H43 N O7	581.296	11.087	582.304	1.78924	0.839345	0.0127942	0.944444	2.10147	up
Com_6317_pos	Biochanin A	C16 H12 O5	302.079	9.958	303.086	0.624816	-0.678497	0.0133041	0.972222	1.92767	down
Com_13526_pos	Kuwanon A	C25 H24 O6	420.156	9.425	421.164	2.11741	1.0823	0.0133551	0.916667	1.76445	up
Com_26774_pos	Solanesol	C45 H74 O	630.572	9.559	631.579	0.378691	-1.40091	0.0137332	0.861111	2.12708	down
Com_1753_pos	3-(3,4-dihydroxyphenyl)propanoic acid	C9 H10 O4	164.047	13.536	165.055	1.65819	0.729609	0.0143733	0.888889	1.24888	up
Com_5064_pos	N6-Acetyl-L-lysine	C8 H16 N2 O3	188.116	1.798	189.123	0.654212	-0.612169	0.0156533	0.972222	1.44115	down
Com_4406_pos	3,5,7-trihydroxy-2-phenyl-4H-chromen-4-one	C15 H10 O5	270.052	11.625	271.06	0.624923	-0.678249	0.0162275	0.916667	1.27087	down
Com_29525_pos	Carnosic acid	C20 H28 O4	332.199	10.247	333.206	1.61349	0.690188	0.0162581	0.916667	1.72733	up
Com_9406_pos	N-Benzoyl-(2R,3S)-3-phenylisoserine	C16 H15 N O4	285.101	9.961	286.108	1.95834	0.969633	0.0165622	0.888889	1.32773	up
Com_8930_pos	5-hydroxy-6,7-dimethoxy-2-phenyl-4H-chromen-4-one	C17 H14 O5	298.084	11.419	299.091	0.565623	-0.822088	0.0169068	0.916667	1.36582	down
Com_2648_pos	4-oxo-5-phenylpentanoic acid	C11 H12 O3	174.068	9.103	175.075	0.431778	-1.21164	0.0172364	0.972222	2.27433	down
Com_362_pos	Prostaglandin K2	C20 H30 O5	332.196	13.142	333.203	1.82191	0.865452	0.0186322	0.888889	1.80144	up
Com_15833_pos	Linalool	C10 H18 O	154.136	13.192	155.143	1.5092	0.593785	0.020218	0.888889	1.98744	up
Com_187_pos	DL-Arginine	C6 H14 N4 O2	174.111	1.303	175.119	0.273125	-1.87236	0.0213428	0.833333	1.74988	down
Com_4320_pos	Gardenoside	C17 H24 O11	404.132	8.608	405.139	1.66499	0.735511	0.0217438	0.888889	1.14591	up
Com_2260_pos	Acipimox	C6 H6 N2 O3	154.035	1.291	155.042	0.648369	-0.625112	0.023897	0.888889	1.53629	down
Com_10829_pos	11-Deoxy prostaglandin F1汐	C20 H36 O4	362.243	14.09	363.25	1.52512	0.608927	0.025971	0.888889	1.30881	up
Com_24015_pos	Roseoside	C19 H30 O8	386.194	12.181	387.202	1.9529	0.965619	0.026862	1	1.64448	up
Com_7826_pos	N,N-dimethyl-5-nitro-6-[3-(trifluoromethyl)phenoxy]pyrimidin-4-amine	C13 H11 F3 N4 O3	310.066	6.068	311.073	0.658386	-0.602994	0.0274103	0.861111	1.28702	down
Com_16225_pos	7-(3,4-dihydroxyphenyl)-5-hydroxy-1-(4-hydroxyphenyl)heptan-3-one	C19 H22 O5	352.134	14.205	353.141	1.87435	0.906391	0.0281795	0.888889	1.42976	up
Com_6537_pos	PC (4:0/5:0)	C17 H34 N O8 P	411.201	9.146	412.209	2.32218	1.21548	0.0285663	0.888889	1.97626	up
Com_24779_pos	Benzoylaconitine	C32 H45 N O10	603.306	12.87	604.314	1.67039	0.740181	0.0295997	0.861111	1.26666	up
Com_35877_pos	VLK	C17 H34 N4 O4	179.129	7.055	359.265	1.59117	0.670091	0.0303817	0.833333	1.39667	up
Com_1529_pos	1-Aminocyclopropanecarboxylic acid	C4 H7 N O2	101.048	1.211	102.055	0.535135	-0.902025	0.0311243	0.888889	1.47428	down
Com_15218_pos	2-mercapto-5-methyl-6-propylpyrimidin-4-ol	C8 H12 N2 O S	184.063	1.31	185.071	0.663718	-0.591358	0.0320116	0.861111	1.17125	down
Com_33947_pos	3,5-Dimethoxy-4-hydroxybenzaldehyde	C9 H10 O4	182.058	8.403	183.065	0.59742	-0.743184	0.0327584	0.833333	1.59945	down
Com_15275_pos	6-Benzyladenine	C12 H11 N5	225.101	11.049	468.236	1.59617	0.674617	0.034051	0.833333	1.63313	up
Com_6486_pos	N-[2-chloro-6-(trifluoromethoxy)phenyl]-2,2-dimethylpropanamide	C12 H13 Cl F3 N O2	295.058	1.303	296.066	0.477892	-1.06524	0.0348126	0.861111	1.59292	down
Com_3076_pos	trans-3-Hexenoic acid	C6 H10 O2	114.068	7.408	115.075	1.56701	0.64801	0.0348156	0.916667	1.51917	up
Com_3885_pos	L-Saccharopine	C11 H20 N2 O6	276.132	1.316	277.139	0.544816	-0.876159	0.0357251	0.916667	1.78532	down
Com_3801_pos	PC (5:0/13:1)	C26 H50 N O8 P	535.327	13.718	536.334	0.33472	-1.57898	0.0361545	0.833333	1.94502	down
Com_9960_pos	Indole-3-acetamide	C10 H10 N2 O	174.079	9.795	175.086	1.90971	0.93335	0.0389994	0.888889	1.14138	up
Com_17643_pos	Abscisic Acid	C15 H20 O4	264.135	10.779	265.143	1.65682	0.728415	0.0402754	0.861111	1.66896	up
Com_2721_pos	Deoxycorticosterone 21-glucoside	C27 H40 O8	492.272	11.852	493.28	1.52844	0.612056	0.0420576	0.861111	1.56706	up
Com_1746_pos	Tianshic acid	C18 H37 N O5	347.267	13.13	348.274	1.69126	0.758095	0.0421085	0.833333	1.86024	up
Com_2200_pos	Avocadyne 1-acetate	C19 H34 O4	308.235	13.582	309.242	1.54221	0.624995	0.0445377	0.861111	1.77777	up
Com_1477_pos	10-Nitrolinoleate	C18 H31 N O4	325.225	13.652	326.232	1.88637	0.915612	0.0478856	0.833333	1.89111	up
Com_4289_pos	LPC(1-acyl 18:3)	C26 H48 N O7 P	517.317	15.066	518.324	1.83616	0.87669	0.0492164	0.833333	1.74463	up
Com_1734_pos	Cyclohexanecarboxylic acid	C7 H12 O2	128.084	7.406	129.091	1.71903	0.781595	0.0492201	0.888889	1.41721	up
Com_5036_pos	Pyroglutamic acid	C5 H7 N O3	129.043	5.856	130.05	2.06031	1.04286	0.0492641	1	1.75216	up
Table S1 Differentially accumulated metabolites between MD and CK
Compound_ID	Name	Formula	Molecular Weight	RT [min]	m/z	FC	log2FC	Pvalue	ROC	VIP	Up.Down
Com_309_pos	3-Methoxybenzaldehyde	C8 H8 O2	136.052	9.271	137.06	2.03776	1.02698	1.39976e-06	1	2.25186	up
Com_5977_pos	3-Methylcrotonylglycine	C7 H11 N O3	157.074	2.486	158.081	4.14197	2.05032	5.35995e-06	1	2.39952	up
Com_883_pos	β,β-Dimethyl-γ-methylene-γ-butyrolactone	C7 H10 O2	126.068	9.272	127.075	2.14666	1.1021	8.44189e-06	1	2.25157	up
Com_4274_pos	Docosatrienoic acid	C22 H38 O2	334.286	15.412	335.293	1.99667	0.997595	8.66401e-06	1	2.01167	up
Com_841_pos	N3,N4-Dimethyl-L-arginine	C8 H18 N4 O2	202.143	1.4	203.15	0.32241	-1.63303	1.43187e-05	1	2.27786	down
Com_7493_pos	L-Hydroxyproline	C5 H9 N O3	131.058	2.885	132.066	1.90341	0.928589	1.7601e-05	1	2.18602	up
Com_1131_pos	PC (16:1e/2:0)	C26 H52 N O7 P	521.348	15.058	522.355	3.84289	1.94219	2.35625e-05	1	2.27616	up
Com_325_pos	3-methyl-5-oxo-5-(4-toluidino)pentanoic acid	C13 H17 N O3	257.103	1.335	258.11	0.437488	-1.19268	2.69402e-05	1	2.38505	down
Com_1057_pos	WLH	C23 H30 N6 O4	454.232	13.543	455.24	4.15698	2.05554	3.01935e-05	1	2.14987	up
Com_28718_pos	Rosavin	C20 H28 O10	428.169	9.258	429.175	1.69722	0.763173	3.08349e-05	1	1.65725	up
Com_376_pos	D-Serine	C3 H7 N O3	105.043	1.304	106.05	2.09756	1.06871	3.59108e-05	1	2.66033	up
Com_2293_pos	2,3-dihydroxypropyl 12-methyltridecanoate	C17 H34 O4	324.229	13.131	325.237	2.16442	1.11398	4.24984e-05	1	1.80275	up
Com_13526_pos	Kuwanon A	C25 H24 O6	420.156	9.425	421.164	2.38349	1.25308	4.44185e-05	1	1.94537	up
Com_14933_pos	5,8-dihydroxy-10-methyl-5,8,9,10-tetrahydro-2H-oxecin-2-one	C10 H14 O4	220.071	10.679	221.078	3.38129	1.75757	5.1011e-05	1	2.21377	up
Com_232_pos	Phosphocholine	C5 H14 N O4 P	183.066	1.315	184.073	0.497961	-1.00589	5.66679e-05	1	2.49553	down
Com_12507_pos	Spermine	C10 H26 N4	202.216	1.199	203.223	0.533672	-0.905975	6.24559e-05	1	2.16795	down
Com_4271_pos	PE (4:0/18:3)	C27 H48 N O8 P	545.311	14.506	546.319	2.70699	1.43669	6.91746e-05	1	2.28177	up
Com_16961_pos	Polyphyllin VI	C39 H62 O13	738.416	16.992	739.424	1.88348	0.913403	7.02449e-05	1	2.2188	up
Com_2186_pos	N-[methyl(oxo)phenyl-lambda~6~-sulfanylidene]-N'-phenylurea	C14 H14 N2 O2 S	312.032	12.865	313.039	7.53527	2.91366	7.17662e-05	1	2.27962	up
Com_9568_pos	DL-2-(acetylamino)-3-phenylpropanoic acid	C11 H13 N O3	207.09	9.591	208.097	2.08658	1.06114	0.000107618	1	2.11993	up
Com_19158_pos	Aloesin	C19 H22 O9	394.124	8.133	395.131	1.84779	0.885799	0.0001176	1	2.2999	up
Com_18712_pos	Isoxanthohumol	C21 H22 O5	354.147	10.341	355.154	2.20567	1.14122	0.000147229	1	2.02049	up
Com_2140_pos	Octanedioic acid	C8 H14 O4	174.089	9.755	175.096	2.20927	1.14357	0.000235528	1	2.07571	up
Com_3404_pos	5-(4-benzylpiperazino)-2,4(1H,3H)-pyrimidinedione	C15 H18 N4 O2	286.139	10.805	287.146	2.50965	1.32749	0.000238145	1	2.09411	up
Com_1753_pos	3-(3,4-dihydroxyphenyl)propanoic acid	C9 H10 O4	164.047	13.536	165.055	2.54684	1.34871	0.000286595	0.972222	1.99998	up
Com_976_pos	4-Ethylphenol	C8 H10 O	122.073	12.263	123.08	1.53509	0.618323	0.000321443	1	2.07969	up
Com_7415_pos	Isoeugenyl acetate	C12 H14 O3	206.094	8.801	207.102	2.1282	1.08963	0.000346945	1	2.06041	up
Com_342_pos	3-hydroxy-2-octylpentanedioic acid	C13 H24 O5	242.152	12.262	243.159	1.65598	0.727686	0.00035714	1	2.05682	up
Com_1979_pos	4-Phenylbutyric acid	C10 H12 O2	164.084	11.017	165.091	2.3791	1.25042	0.000376466	1	2.06313	up
Com_10400_pos	5-Methylcytidine	C10 H15 N3 O5	257.101	2.006	258.109	0.164416	-2.60458	0.000409481	1	2.1782	down
Com_7175_pos	NAT13-331713_POS	C26 H30 N4 O3	484.192	11.844	485.199	2.66567	1.4145	0.000490879	1	2.41233	up
Com_1222_pos	DL-Lysine	C6 H14 N2 O2	146.105	1.182	147.113	0.615849	-0.699352	0.000492171	0.972222	2.07626	down
Com_172_pos	Allantoic acid	C4 H8 N4 O4	176.054	1.377	177.062	0.578351	-0.789984	0.000496422	1	2.21861	down
Com_7135_pos	p-Coumaric acid	C9 H8 O3	164.047	9.214	165.055	1.58047	0.660355	0.000518568	1	1.88625	up
Com_28737_pos	Cucurbitacin I	C30 H42 O7	514.291	14.036	515.298	6.75848	2.7567	0.000528387	1	1.97409	up
Com_1481_pos	Glucose 1-phosphate	C6 H13 O9 P	260.029	1.376	261.037	1.58823	0.667424	0.00055487	1	1.75335	up
Com_5756_pos	ANH	C13 H20 N6 O5	340.15	10.062	341.157	2.22049	1.15088	0.00065895	0.972222	2.25854	up
Com_3417_pos	1-O-(3,4,5-Trimethoxybenzoyl)-beta-L-galactopyranose	C16 H22 O10	356.108	8.305	357.115	4.903	2.29366	0.000666894	0.972222	2.1592	up
Com_18499_pos	2-Isobutyl-3-methoxypyrazine	C9 H14 N2 O	166.111	8.762	167.118	0.35646	-1.48819	0.000719158	1	2.09432	down
Com_4044_pos	Milbemectin A4	C32 H46 O7	542.317	14.726	543.325	2.39952	1.26275	0.000773198	1	2.27337	up
Com_5836_pos	D-Gluconic acid	C6 H12 O7	196.058	1.367	197.065	1.67214	0.741699	0.000832174	1	2.09564	up
Com_7277_pos	WMH	C22 H28 N6 O4 S	490.203	9.85	491.212	1.89761	0.924186	0.000876617	0.972222	1.25177	up
Com_12361_pos	Abscisic acid glucose ester	C21 H30 O9	426.189	11.851	427.196	2.53198	1.34027	0.000879231	1	2.27963	up
Com_20468_pos	Quinolinic acid	C7 H5 N O4	167.022	1.504	168.029	0.612647	-0.706872	0.000898628	1	2.06023	down
Com_32485_pos	Sweroside	C16 H22 O9	358.124	8.671	359.131	1.96922	0.977627	0.00105781	0.972222	1.97871	up
Com_404_pos	D-(+)-Maltose	C12 H22 O11	364.098	1.479	365.105	1.51261	0.597043	0.00108695	0.972222	1.93494	up
Com_9102_pos	4-Phenyl-3-buten-2-one	C10 H10 O	146.073	11.017	147.08	1.67529	0.744414	0.00123118	1	2.00672	up
Com_1155_pos	Targinine	C7 H16 N4 O2	188.127	1.302	189.134	0.361294	-1.46875	0.00132427	1	1.99596	down
Com_18_pos	Asparagine	C4 H8 N2 O3	132.053	1.306	133.061	0.503644	-0.989523	0.00133308	1	1.87033	down
Com_2222_pos	DNH	C14 H20 N6 O7	362.157	9.966	363.165	4.46609	2.15901	0.00136573	0.944444	2.30259	up
Com_16533_pos	Coenzyme Q2	C19 H26 O4	318.187	15.512	319.194	1.68397	0.751866	0.00136624	1	2.31524	up
Com_6975_pos	O-Phosphorylethanolamine	C2 H8 N O4 P	141.019	1.3	142.026	0.644112	-0.634617	0.00140393	1	1.78247	down
Com_9933_pos	Fraxinellone	C14 H16 O3	250.118	11.971	251.125	1.59638	0.674807	0.00149537	0.972222	1.68457	up
Com_18283_pos	(S)-10-Hydroxycamptothecin	C20 H16 N2 O5	364.104	7.435	365.111	2.4841	1.31272	0.00165167	1	2.13432	up
Com_769_pos	α-Pinene-2-oxide	C10 H16 O	152.12	10.78	153.127	0.558187	-0.84118	0.00176059	0.972222	1.99588	down
Com_4752_pos	1,7-bis(4-hydroxyphenyl)-5-methoxyheptan-3-one	C20 H24 O4	350.151	11.696	351.158	2.21022	1.14419	0.00193763	0.972222	2.15049	up
Com_214_pos	PC (16:2e/2:0)	C26 H50 N O7 P	519.332	14.723	520.339	2.11866	1.08315	0.00218927	0.972222	2.09305	up
Com_5781_pos	Ixoside	C16 H20 O11	388.1	7.644	389.108	1.78098	0.832675	0.00221768	0.944444	1.54414	up
Com_13401_pos	Geranylgeraniol	C20 H34 O	290.261	13.091	291.267	0.296193	-1.75539	0.0022906	1	1.86961	down
Com_14555_pos	S-Adenosyl-L-homocysteine	C14 H20 N6 O5 S	384.121	8.811	385.128	2.02284	1.01638	0.00234985	0.916667	1.2634	up
Com_2910_pos	β-Asarone	C12 H16 O3	208.11	10.476	209.117	1.88493	0.914514	0.00236989	0.972222	2.0714	up
Com_581_pos	Andrographolide	C20 H30 O5	294.24	13.918	295.246	1.7972	0.845747	0.00242296	0.972222	1.88513	up
Com_22500_pos	Lapachol	C15 H14 O3	242.093	9.851	243.1	1.83041	0.872171	0.00266744	0.972222	1.6107	up
Com_33430_pos	Tigloylgomisin H	C28 H36 O8	500.241	10.99	501.248	2.06368	1.04522	0.00306565	0.944444	1.70091	up
Com_11585_pos	Maltotetraose	C24 H42 O21	688.202	1.481	689.209	2.24286	1.16534	0.00307794	1	1.75263	up
Com_1745_pos	Histidinol	C6 H11 N3 O	141.09	1.148	142.097	0.279351	-1.83985	0.00342177	0.944444	1.84779	down
Com_5002_pos	Senecionine	C18 H25 N O5	335.176	10.735	336.183	2.24533	1.16693	0.00374169	1	2.08001	up
Com_28427_pos	4-Hydroxymephenytoin	C12 H14 N2 O3	234.1	5.393	235.107	0.61654	-0.697734	0.00408187	0.972222	1.64725	down
Com_3257_pos	N-Acetyl-L-valine	C7 H13 N O3	159.09	1.435	160.097	1.63024	0.70508	0.00422632	0.944444	1.69041	up
Com_362_pos	Prostaglandin K2	C20 H30 O5	332.196	13.142	333.203	1.88696	0.91606	0.00428593	0.944444	1.70612	up
Com_25909_pos	5,6-dimethyl-3-[5-(trifluoromethyl)pyridin-2-yl]-1,2,4-triazine	C11 H9 F3 N4	254.079	7.695	255.086	1.50406	0.588859	0.00437355	0.916667	1.5985	up
Com_1819_pos	ERH	C17 H28 N8 O6	422.205	2.848	423.212	0.513789	-0.960751	0.0044044	0.944444	1.08206	down
Com_16747_pos	Heterophyllin B	C40 H58 N8 O8	778.434	14.884	390.224	1.51859	0.602729	0.00452595	0.916667	1.4716	up
Com_1235_pos	Eucalyptol	C10 H18 O	136.125	13.093	137.132	0.584656	-0.77434	0.00472916	1	1.80414	down
Com_19583_pos	3-Hydroxy-glabrol	C25 H28 O5	408.192	9.936	409.199	1.81389	0.859089	0.00489846	0.944444	1.73294	up
Com_15218_pos	2-mercapto-5-methyl-6-propylpyrimidin-4-ol	C8 H12 N2 O S	184.063	1.31	185.071	0.511464	-0.967294	0.00506206	1	1.63192	down
Com_29452_pos	Icariin	C33 H40 O15	676.234	9.876	677.242	1.53638	0.619537	0.00535123	0.972222	1.04095	up
Com_90_pos	Ajugol	C15 H24 O9	348.142	10.472	349.149	2.041	1.02928	0.00563013	0.916667	2.00447	up
Com_14037_pos	4-(4-nitrophenylazo)aniline	C12 H10 N4 O2	242.078	6.971	243.085	1.96801	0.976736	0.00572781	0.972222	2.08361	up
Com_6473_pos	PC (2:0/16:2)	C26 H48 N O8 P	533.311	13.156	534.318	1.61602	0.692445	0.00667822	0.944444	1.61337	up
Com_7521_pos	TQH	C15 H24 N6 O6	384.176	9.7	385.183	1.88825	0.917052	0.00708857	1	1.35757	up
Com_31584_pos	N-(4-chlorophenyl)-N'-cyclohexylthiourea	C13 H17 Cl N2 S	268.079	9.944	269.086	1.53147	0.614914	0.0073211	0.888889	1.92993	up
Com_20674_pos	Chrysin	C15 H10 O4	254.058	12.22	255.065	0.420192	-1.25088	0.00791512	0.888889	1.51606	down
Com_9560_pos	Cimifugin	C16 H18 O6	306.11	9.854	307.118	2.23013	1.15713	0.00804567	1	1.713	up
Com_4320_pos	Gardenoside	C17 H24 O11	404.132	8.608	405.139	2.66108	1.41201	0.00808616	0.972222	1.79912	up
Com_6880_pos	PC (6:0/16:3)	C30 H54 N O8 P	587.358	14.501	588.365	1.81429	0.859409	0.00834635	0.972222	1.56685	up
Com_20936_pos	trans-zeatin 9-O-glucoside	C16 H23 N5 O6	381.163	8.811	382.17	1.76407	0.818911	0.00854046	0.916667	1.65826	up
Com_3076_pos	trans-3-Hexenoic acid	C6 H10 O2	114.068	7.408	115.075	1.65981	0.731017	0.0088648	0.944444	1.5052	up
Com_29845_pos	N-Coumaroyltyramine	C17 H17 N O3	283.12	13.127	284.127	1.52083	0.604862	0.00900183	0.888889	1.43975	up
Com_19574_pos	Podophyllotoxin	C22 H22 O8	414.132	10.478	415.139	1.85128	0.88852	0.00903834	0.861111	1.8843	up
Com_15764_pos	gamma-Glu-Leu	C11 H20 N2 O5	260.138	8.883	261.144	0.516889	-0.952074	0.00948633	0.888889	1.31511	down
Com_187_pos	DL-Arginine	C6 H14 N4 O2	174.111	1.303	175.119	0.218343	-2.19533	0.00954847	0.861111	1.80888	down
Com_1152_pos	Phenmetrazine	C11 H15 N O	177.115	6.328	178.123	1.55125	0.633435	0.00964437	0.916667	1.3226	up
Com_4645_pos	Tetracycline	C22 H24 N2 O8	444.161	9.076	445.168	3.12997	1.64615	0.0100944	0.916667	1.68245	up
Com_21496_pos	Pterosin B	C14 H18 O2	218.13	8.183	219.138	1.64255	0.715939	0.0104046	0.888889	1.74094	up
Com_23370_pos	2-morpholino-1-phenyl-1-ethanol	C12 H17 N O2	189.115	7.009	190.122	0.477755	-1.06566	0.0108177	0.916667	1.89613	down
Com_4406_pos	3,5,7-trihydroxy-2-phenyl-4H-chromen-4-one	C15 H10 O5	270.052	11.625	271.06	0.574888	-0.798648	0.0109886	0.916667	1.3025	down
Com_1734_pos	Cyclohexanecarboxylic acid	C7 H12 O2	128.084	7.406	129.091	1.87914	0.91007	0.0111124	0.888889	1.43822	up
Com_8736_pos	trans-Zeatin-riboside	C15 H21 N5 O5	351.153	8.301	352.16	2.93693	1.55431	0.0114173	0.916667	1.42292	up
Com_17592_pos	Arctiin	C27 H34 O11	556.193	10.571	557.2	1.63435	0.708714	0.0116536	0.916667	1.16892	up
Com_5584_pos	L-Cysteine-glutathione gisulfide	C13 H22 N4 O8 S2	426.087	1.445	427.095	0.519398	-0.945088	0.0124402	0.972222	1.4801	down
Com_15684_pos	di{4-[(2-hydroxyethyl)(methyl)amino]phenyl}methanone	C19 H24 N2 O3	328.175	7.332	329.182	2.66367	1.41342	0.0126041	0.888889	1.70401	up
Com_5064_pos	N6-Acetyl-L-lysine	C8 H16 N2 O3	188.116	1.798	189.123	0.642184	-0.638941	0.0130227	0.944444	1.3378	down
Com_27581_pos	PC (18:3e/5:0)	C31 H58 N O7 P	587.402	14.476	588.409	2.17046	1.118	0.0133724	0.916667	1.78365	up
Com_30710_pos	(-)-Arctigenin	C21 H24 O6	372.157	9.076	373.164	1.70621	0.770793	0.0134441	0.888889	1.36134	up
Com_8676_pos	5-[5-(3-methoxybenzyl)-1,3,4-oxadiazol-2-yl]-2,1,3-benzothiadiazole	C16 H12 N4 O2 S	324.069	7.432	325.076	1.8728	0.905195	0.0138755	0.916667	1.83427	up
Com_17242_pos	Lithospermic acid	C27 H22 O12	538.11	10.93	539.117	1.77022	0.823926	0.0139897	0.861111	1.26219	up
Com_9406_pos	N-Benzoyl-(2R,3S)-3-phenylisoserine	C16 H15 N O4	285.101	9.961	286.108	3.65596	1.87025	0.0142702	0.916667	1.8554	up
Com_6486_pos	N-[2-chloro-6-(trifluoromethoxy)phenyl]-2,2-dimethylpropanamide	C12 H13 Cl F3 N O2	295.058	1.303	296.066	0.41097	-1.28289	0.0143098	0.972222	1.67602	down
Com_14215_pos	Propionylcarnitine	C10 H19 N O4	217.134	7.004	218.141	0.469544	-1.09067	0.0148529	0.888889	1.6292	down
Com_3137_pos	4-(2,3-dihydro-1,4-benzodioxin-6-yl)-1,2-diphenylbut-2-ene-1,4-dione	C24 H18 O4	370.124	10.272	371.131	2.31696	1.21223	0.0149463	0.888889	1.80334	up
Com_3759_pos	(2R,3S,4S,5R,6R)-2-(hydroxymethyl)-6-(2-phenylethoxy)oxane-3,4,5-triol	C14 H20 O6	301.152	9.474	302.159	2.0002	1.00015	0.015315	0.944444	1.60829	up
Com_825_pos	L-(+)-Citrulline	C6 H13 N3 O3	175.096	1.355	176.103	1.54608	0.628612	0.0155275	0.888889	1.42915	up
Com_2260_pos	Acipimox	C6 H6 N2 O3	154.035	1.291	155.042	0.625458	-0.677015	0.0155289	0.944444	1.41996	down
Com_19211_pos	Lysopa 16:0	C19 H39 O7 P	410.243	12.167	411.25	1.75911	0.814844	0.0159608	0.888889	1.29574	up
Com_15417_pos	Triptophenolide	C20 H24 O3	312.174	11.725	313.181	1.84384	0.882712	0.0159652	0.916667	1.52211	up
Com_14023_pos	Sildenafil N-oxide	C22 H30 N6 O5 S	490.203	10.471	491.21	2.20872	1.14321	0.0160816	0.916667	1.75309	up
Com_31770_pos	Corylifol A	C25 H26 O4	390.185	9.162	819.332	0.600941	-0.734705	0.016487	0.888889	1.72116	down
Com_1932_pos	(3R)-4,4-Dimethyl-2-oxotetrahydro-3-furanyl beta-D-glucopyranoside	C12 H20 O8	309.142	6.714	310.149	1.63192	0.70657	0.0166257	0.888889	1.71796	up
Com_24015_pos	Roseoside	C19 H30 O8	386.194	12.181	387.202	2.36779	1.24354	0.0173136	1	1.78947	up
Com_36966_pos	L-arginino-succinate	C10 H17 N4 O6	289.114	10.386	290.121	1.83953	0.87934	0.0174718	0.916667	1.34692	up
Com_13024_pos	Threonyl carbamoyl adenosine	C15 H20 N6 O8	412.135	10.471	413.142	2.34308	1.22841	0.0180689	0.916667	1.58096	up
Com_23993_pos	Milbemycin A3 oxime	C31 H43 N O7	581.296	11.087	582.304	1.54177	0.624586	0.0181338	0.944444	1.44269	up
Com_3885_pos	L-Saccharopine	C11 H20 N2 O6	276.132	1.316	277.139	0.501206	-0.996523	0.0181387	0.944444	1.56979	down
Com_29404_pos	Auraptene	C19 H22 O3	298.157	10.86	299.164	1.66158	0.732554	0.0197389	0.916667	1.80684	up
Com_36694_pos	Psoralidin	C20 H16 O5	336.1	11.816	337.107	1.57273	0.653269	0.0200433	0.944444	1.8632	up
Com_12106_pos	N-Desmethyl sildenafil	C21 H28 N6 O4 S	460.192	9.815	461.199	3.54258	1.8248	0.0209512	0.888889	1.6162	up
Com_1750_pos	Albiflorin	C23 H28 O11	480.163	10.671	481.17	2.58109	1.36798	0.0209637	0.888889	1.53873	up
Com_6317_pos	Biochanin A	C16 H12 O5	302.079	9.958	303.086	0.665728	-0.586995	0.0217581	0.916667	1.41062	down
Com_33047_pos	Ptaquiloside	C20 H30 O8	398.193	10.235	399.2	1.51635	0.600607	0.0222161	0.944444	1.71838	up
Com_36882_pos	Tuberonic acid hexoside	C18 H28 O9	388.174	10.425	389.181	1.74272	0.801337	0.0224457	0.916667	1.38701	up
Com_10436_pos	(1E,4E)-1,5-bis(4-methoxyphenyl)penta-1,4-dien-3-one	C19 H18 O3	316.113	7.421	317.12	2.55702	1.35446	0.02292	0.916667	1.77381	up
Com_16225_pos	7-(3,4-dihydroxyphenyl)-5-hydroxy-1-(4-hydroxyphenyl)heptan-3-one	C19 H22 O5	352.134	14.205	353.141	2.35426	1.23528	0.0231431	0.833333	1.55453	up
Com_361_pos	9-Oxo-ODE	C18 H30 O3	294.219	13.455	295.227	1.62001	0.696	0.0234217	0.861111	1.2259	up
Com_1094_pos	Bicyclo prostaglandin E2	C20 H30 O4	334.211	13.139	335.219	1.87279	0.905192	0.0238197	0.888889	1.51392	up
Com_8322_pos	Kinetin 9-riboside	C15 H17 N5 O5	347.122	6.095	348.129	1.58125	0.661062	0.0241045	0.944444	1.63161	up
Com_15003_pos	N1-[4-(acetylamino)phenyl]-2,2-dimethylcyclopropane-1-carboxamide	C14 H18 N2 O2	123.068	5.687	124.075	0.551222	-0.859295	0.0259446	0.944444	1.34709	down
Com_21341_pos	2-(acetyloxy)-3-amino-1-[1,2-di(acetyloxy)ethyl]-3-oxopropyl acetate	C13 H19 N O9	355.084	11.863	356.091	1.55157	0.633726	0.0260178	0.833333	1.45184	up
Com_17084_pos	5-Methoxy-N,N-dimethyltryptamine	C13 H18 N2 O	218.142	1.599	219.149	1.52053	0.604573	0.0262835	0.861111	1.52067	up
Com_1644_pos	LPE 18:2	C23 H44 N O7 P	477.285	14.727	478.292	1.70628	0.770854	0.0279507	0.861111	1.71231	up
Com_14384_pos	2-piperidinobenzoic acid	C12 H15 N O2	205.11	7.437	206.117	1.65325	0.725304	0.0288524	0.861111	1.57609	up
Com_19917_pos	Panaxydol	C17 H24 O2	260.177	12.13	261.184	1.53002	0.613546	0.0293564	0.888889	1.35748	up
Com_26774_pos	Solanesol	C45 H74 O	630.572	9.559	631.579	0.446635	-1.16283	0.0298358	0.805556	1.57586	down
Com_24779_pos	Benzoylaconitine	C32 H45 N O10	603.306	12.87	604.314	2.56782	1.36054	0.0311071	0.805556	1.7155	up
Com_9033_pos	Apigenin	C15 H10 O5	270.052	10.218	271.06	0.621624	-0.685886	0.0314476	0.833333	1.62493	down
Com_400_pos	2,3-Dinor-11β-prostaglandin F2α	C18 H30 O5	348.191	12.29	349.198	1.8452	0.883775	0.0324253	0.888889	1.44316	up
Com_2721_pos	Deoxycorticosterone 21-glucoside	C27 H40 O8	492.272	11.852	493.28	1.5899	0.668936	0.0339473	0.888889	1.42727	up
Com_3801_pos	PC (5:0/13:1)	C26 H50 N O8 P	535.327	13.718	536.334	0.336088	-1.57309	0.0344627	0.833333	1.71182	down
Com_18253_pos	2-(3,4-dihydroxyphenyl)-3,5,7-trihydroxy-6-methyl-4H-chromen-4-one	C16 H12 O7	316.058	8.173	317.065	2.44947	1.29247	0.0352427	0.805556	1.48332	up
Com_1175_pos	Pyrogallol	C6 H6 O3	126.032	10.097	127.039	1.65771	0.729188	0.0362868	0.861111	1.46741	up
Com_5083_pos	2-morpholinophenyl 1-methyl-1H-imidazole-4-sulfonate	C14 H17 N3 O4 S	323.098	8.224	324.105	2.13378	1.09341	0.0363175	0.861111	1.3167	up
Com_21178_pos	N2-tetrahydrofuran-2-ylmethyl-4-(4-fluorophenyl)-1,3-thiazol-2-amine	C14 H15 F N2 O S	278.094	10.564	279.101	1.58579	0.665203	0.0372525	0.833333	1.16712	up
Com_1048_pos	Sedanolide	C12 H18 O2	194.13	12.153	195.138	1.71249	0.776095	0.0374869	0.833333	1.32186	up
Com_2648_pos	4-oxo-5-phenylpentanoic acid	C11 H12 O3	174.068	9.103	175.075	0.501775	-0.994887	0.0379871	0.861111	1.65265	down
Com_3975_pos	Spectinomycin	C14 H24 N2 O7	364.186	11.283	365.193	1.66192	0.732852	0.0380796	0.888889	1.27918	up
Com_8540_pos	N1-(1H-indol-4-yl)cyclohexane-1-carboxamide	C15 H18 N2 O	280.095	10.26	281.102	1.61315	0.689884	0.0402844	0.833333	1.26929	up
Com_32853_pos	Flavokawain B	C17 H16 O4	284.105	9.853	285.112	1.57671	0.656918	0.0403632	0.833333	1.21741	up
Com_33156_pos	Maltopentaose	C30 H52 O26	850.249	9.035	851.256	1.56983	0.650613	0.04059	0.833333	1.01807	up
Com_19752_pos	Oxidized glutathione	C20 H32 N6 O12 S2	612.15	6.042	307.082	0.620008	-0.689642	0.0417251	0.833333	1.52538	down
Com_18584_pos	Limonin	C26 H30 O8	470.195	11.777	471.202	1.92933	0.9481	0.0423971	0.861111	1.45767	up
Com_19921_pos	Baohuoside I	C27 H30 O10	514.182	10.458	497.178	1.94397	0.959005	0.0443716	0.833333	1.39344	up
Com_7604_pos	HQH	C17 H24 N8 O5	458.14	8.915	459.147	2.80184	1.48637	0.0455165	0.833333	1.51125	up
Com_37262_pos	5-O-Methylvisammioside	C22 H28 O10	452.166	10.754	453.174	1.787	0.837542	0.046133	0.805556	1.48273	up
Com_14190_pos	Isomucronulatol-7-O-glucoside	C23 H28 O10	464.168	8.583	465.174	1.92301	0.943364	0.0463323	0.805556	1.20507	up
Com_22812_pos	Wogonoside	C22 H20 O11	460.102	10.736	461.11	2.37428	1.24749	0.0471769	0.805556	1.62757	up
Com_10691_pos	Lupulin A	C30 H46 O11	582.304	13.178	583.311	1.68289	0.750941	0.0489942	0.833333	1.43076	up
Com_1529_pos	1-Aminocyclopropanecarboxylic acid	C4 H7 N O2	101.048	1.211	102.055	0.528558	-0.919865	0.0493456	0.833333	1.46449	down
Com_31409_pos	Toddalolactone	C16 H20 O6	308.125	10.135	309.133	1.82835	0.870544	0.0494521	0.805556	1.00414	up
Table S1 Differentially accumulated metabolites between SD and CK
Compound_ID	Name	Formula	Molecular Weight	RT [min]	m/z	FC	log2FC	Pvalue	ROC	VIP	Up.Down
Com_20218_pos	Dihydrokavain	C14 H16 O3	232.11	8.184	233.117	2.02032	1.01458	8.73316e-09	1	1.99059	up
Com_25_pos	D-(+)-Pipecolinic acid	C6 H11 N O2	129.079	1.788	130.086	2.82741	1.49948	5.86284e-08	1	1.90213	up
Com_309_pos	3-Methoxybenzaldehyde	C8 H8 O2	136.052	9.271	137.06	2.05361	1.03816	1.48858e-07	1	1.83652	up
Com_14933_pos	5,8-dihydroxy-10-methyl-5,8,9,10-tetrahydro-2H-oxecin-2-one	C10 H14 O4	220.071	10.679	221.078	3.9227	1.97185	2.17279e-07	1	2.02183	up
Com_20_pos	Pipecolic acid	C6 H11 N O2	129.079	1.645	130.086	2.93198	1.55187	4.70943e-07	1	1.95827	up
Com_4274_pos	Docosatrienoic acid	C22 H38 O2	334.286	15.412	335.293	2.51786	1.3322	5.28902e-07	1	2.16555	up
Com_2140_pos	Octanedioic acid	C8 H14 O4	174.089	9.755	175.096	2.43424	1.28347	7.07134e-07	1	1.89882	up
Com_7277_pos	WMH	C22 H28 N6 O4 S	490.203	9.85	491.212	3.0848	1.62518	1.13792e-06	1	1.80704	up
Com_1979_pos	4-Phenylbutyric acid	C10 H12 O2	164.084	11.017	165.091	2.38136	1.25178	1.69758e-06	1	1.69627	up
Com_226_pos	L-Threonine	C4 H9 N O3	119.058	1.344	120.065	2.02667	1.01911	1.79039e-06	1	1.95798	up
Com_1175_pos	Pyrogallol	C6 H6 O3	126.032	10.097	127.039	1.94997	0.963448	2.25634e-06	1	1.73261	up
Com_13526_pos	Kuwanon A	C25 H24 O6	420.156	9.425	421.164	2.81466	1.49296	4.17015e-06	1	1.86788	up
Com_9329_pos	Tangeritin	C20 H20 O7	372.12	12.988	373.128	0.229383	-2.12417	4.80515e-06	1	1.71334	down
Com_17962_pos	Suberosin	C15 H16 O3	244.11	8.183	245.117	2.27253	1.1843	5.64075e-06	1	1.81622	up
Com_1057_pos	WLH	C23 H30 N6 O4	454.232	13.543	455.24	5.15811	2.36684	7.14438e-06	1	1.99677	up
Com_3906_pos	S-Adenosylmethionine	C15 H22 N6 O5 S	398.137	1.296	399.144	0.51166	-0.966741	7.24919e-06	1	1.97694	down
Com_3404_pos	5-(4-benzylpiperazino)-2,4(1H,3H)-pyrimidinedione	C15 H18 N4 O2	286.139	10.805	287.146	2.85593	1.51396	7.59374e-06	1	1.95728	up
Com_28718_pos	Rosavin	C20 H28 O10	428.169	9.258	429.175	2.29898	1.20099	8.07853e-06	1	2.09005	up
Com_14526_pos	4-oxo-4-[(1-phenylethyl)amino]but-2-enoic acid	C12 H13 N O3	236.116	5.27	237.123	2.45307	1.29459	8.36028e-06	1	1.5278	up
Com_15764_pos	gamma-Glu-Leu	C11 H20 N2 O5	260.138	8.883	261.144	0.236647	-2.07919	9.08958e-06	1	2.0722	down
Com_21901_pos	Isoliquiritin apioside	C26 H30 O13	550.168	10.209	551.175	2.3004	1.20189	9.15517e-06	1	1.92657	up
Com_14170_pos	Pratensein-7-O-glucoside	C22 H22 O11	462.118	11.935	463.125	0.372924	-1.42305	9.7047e-06	1	2.09011	down
Com_4271_pos	PE (4:0/18:3)	C27 H48 N O8 P	545.311	14.506	546.319	2.80665	1.48885	9.97215e-06	1	1.94374	up
Com_14694_pos	Ferulic acid O-hexoside	C16 H20 O9	356.11	7.224	357.118	1.77751	0.829859	1.07872e-05	1	1.34497	up
Com_883_pos	β,β-Dimethyl-γ-methylene-γ-butyrolactone	C7 H10 O2	126.068	9.272	127.075	2.06477	1.04598	1.09546e-05	1	1.73184	up
Com_1131_pos	PC (16:1e/2:0)	C26 H52 N O7 P	521.348	15.058	522.355	4.31124	2.1081	1.17565e-05	1	1.98414	up
Com_1481_pos	Glucose 1-phosphate	C6 H13 O9 P	260.029	1.376	261.037	1.88857	0.917291	1.18817e-05	1	1.94923	up
Com_376_pos	D-Serine	C3 H7 N O3	105.043	1.304	106.05	1.81202	0.857597	1.21828e-05	1	1.72417	up
Com_21346_pos	3-hydroxy-1,5-diphenylpentan-1-one	C17 H18 O2	259.084	8.076	260.091	1.82368	0.866854	1.27175e-05	1	1.23993	up
Com_175_pos	DQH	C15 H22 N6 O7	398.155	11.942	399.162	0.530797	-0.913768	1.77763e-05	1	1.79365	down
Com_20018_pos	1-[2-(2,5-dimethyl-1H-pyrrol-1-yl)-4-nitrophenyl]-1H-imidazole	C15 H14 N4 O2	282.108	7.066	283.115	1.78385	0.834995	1.96407e-05	1	1.96328	up
Com_8990_pos	4,6,8-trihydroxy-7-methoxy-3-methyl-3,4-dihydro-1H-2-benzopyran-1-one	C11 H12 O6	257.089	10.983	258.097	0.633948	-0.657563	2.00037e-05	1	2.06419	down
Com_13439_pos	alpha-Ketoglutaric acid	C5 H6 O5	146.021	11.939	147.029	0.48009	-1.05862	2.03807e-05	1	2.05994	down
Com_1112_pos	Sesamoside	C17 H24 O12	420.126	6.592	421.134	1.87742	0.90875	2.05139e-05	1	1.57627	up
Com_5399_pos	3-Methoxycinnamic acid	C10 H10 O3	160.052	7.884	161.06	1.68344	0.75141	2.15592e-05	1	1.67	up
Com_298_pos	N-(1,3-benzodioxol-5-yl)-2-methyl-5-(piperidinosulfonyl)-3-furamide	C18 H20 N2 O6 S	392.108	10.095	393.115	2.07233	1.05125	2.19402e-05	1	1.5419	up
Com_162_pos	L-Aspartic acid	C4 H7 N O4	133.037	1.32	134.045	0.545967	-0.873114	2.24865e-05	1	1.9843	down
Com_9560_pos	Cimifugin	C16 H18 O6	306.11	9.854	307.118	2.67616	1.42016	2.88409e-05	1	1.82544	up
Com_82_pos	Phloroglucinol	C6 H6 O3	126.032	1.383	127.039	1.51355	0.597932	3.13766e-05	1	2.08983	up
Com_5781_pos	Ixoside	C16 H20 O11	388.1	7.644	389.108	2.49444	1.31872	3.36231e-05	1	1.99516	up
Com_328_pos	2-Methoxyresorcinol	C7 H8 O3	157.074	1.377	141.055	1.51678	0.601013	3.5191e-05	1	2.03637	up
Com_2760_pos	6-(3-hydroxybutan-2-yl)-5-(hydroxymethyl)-4-methoxy-2H-pyran-2-one	C11 H16 O5	210.089	7.881	211.097	1.79521	0.844153	3.64214e-05	1	1.70594	up
Com_12243_pos	KKK	C18 H38 N6 O4	384.285	14.523	385.292	0.376934	-1.40762	3.64432e-05	1	1.54432	down
Com_3257_pos	N-Acetyl-L-valine	C7 H13 N O3	159.09	1.435	160.097	2.02248	1.01613	4.08423e-05	1	2.00349	up
Com_14850_pos	Lindenenol	C15 H18 O2	230.131	10.712	231.138	2.62862	1.3943	4.44719e-05	1	1.96027	up
Com_911_pos	Maltol	C6 H6 O3	126.032	6.59	127.039	1.70638	0.77094	4.45784e-05	1	1.65221	up
Com_5584_pos	L-Cysteine-glutathione gisulfide	C13 H22 N4 O8 S2	426.087	1.445	427.095	0.34174	-1.54903	4.48113e-05	1	1.80828	down
Com_225_pos	N,N-Bis(2-hydroxyethyl)formamide	C5 H11 N O3	133.074	1.355	134.081	1.54603	0.628572	4.64781e-05	1	2.12386	up
Com_18499_pos	2-Isobutyl-3-methoxypyrazine	C9 H14 N2 O	166.111	8.762	167.118	0.304975	-1.71324	4.67483e-05	1	1.86836	down
Com_18_pos	Asparagine	C4 H8 N2 O3	132.053	1.306	133.061	0.382979	-1.38466	5.97744e-05	1	2.05815	down
Com_6136_pos	7-demethylsuberosin	C14 H14 O3	230.094	10.095	231.101	2.0314	1.02247	6.20454e-05	1	1.57188	up
Com_8902_pos	TriacetonaMine	C9 H17 N O	155.131	14.389	156.138	0.635493	-0.654051	7.32431e-05	1	1.64737	down
Com_342_pos	3-hydroxy-2-octylpentanedioic acid	C13 H24 O5	242.152	12.262	243.159	1.74282	0.801422	7.47856e-05	1	1.83972	up
Com_10567_pos	Nobiletin	C21 H22 O8	402.132	12.482	403.139	0.277846	-1.84764	7.836e-05	1	1.5157	down
Com_4435_pos	N-Acetyltryptophan	C13 H14 N2 O3	246.1	9.544	247.108	0.601709	-0.732862	8.96296e-05	1	2.02334	down
Com_33156_pos	Maltopentaose	C30 H52 O26	850.249	9.035	851.256	2.49364	1.31825	9.8333e-05	1	1.77436	up
Com_11530_pos	Lumichrome	C12 H10 N4 O2	242.08	10.436	243.088	1.84381	0.882693	9.94367e-05	1	1.36127	up
Com_974_pos	cis,cis-Muconic acid	C6 H6 O4	142.027	2.171	143.034	0.618362	-0.693477	0.000103182	1	1.82236	down
Com_13867_pos	Dihydrokaempferol	C15 H12 O6	288.065	1.303	289.072	0.426439	-1.22959	0.00010725	1	1.98145	down
Com_6473_pos	PC (2:0/16:2)	C26 H48 N O8 P	533.311	13.156	534.318	1.87353	0.905759	0.000107386	1	1.77696	up
Com_1753_pos	3-(3,4-dihydroxyphenyl)propanoic acid	C9 H10 O4	164.047	13.536	165.055	2.95948	1.56535	0.000114262	1	1.86085	up
Com_14037_pos	4-(4-nitrophenylazo)aniline	C12 H10 N4 O2	242.078	6.971	243.085	1.55944	0.641026	0.000115348	1	1.17784	up
Com_1222_pos	DL-Lysine	C6 H14 N2 O2	146.105	1.182	147.113	0.580483	-0.784674	0.000118071	1	1.86459	down
Com_9102_pos	4-Phenyl-3-buten-2-one	C10 H10 O	146.073	11.017	147.08	1.53715	0.620258	0.000123996	1	1.36758	up
Com_976_pos	4-Ethylphenol	C8 H10 O	122.073	12.263	123.08	1.58822	0.667413	0.000152515	1	1.81097	up
Com_8552_pos	(-)-3-(3,4-Dihydroxyphenyl)-2-methylalanine	C10 H13 N O4	211.084	7.981	212.092	2.53197	1.34026	0.000157245	1	1.82179	up
Com_12568_pos	6,7-Dimethoxy-4-Methylcoumarin	C12 H12 O4	220.073	10.006	221.081	0.597215	-0.743677	0.000160668	1	1.75833	down
Com_3759_pos	(2R,3S,4S,5R,6R)-2-(hydroxymethyl)-6-(2-phenylethoxy)oxane-3,4,5-triol	C14 H20 O6	301.152	9.474	302.159	2.07955	1.05627	0.000171987	1	1.47812	up
Com_325_pos	3-methyl-5-oxo-5-(4-toluidino)pentanoic acid	C13 H17 N O3	257.103	1.335	258.11	0.540984	-0.886342	0.000175455	1	1.43631	down
Com_2604_pos	gamma-Glutamyltyrosine	C14 H18 N2 O6	310.116	6.269	311.123	5.47292	2.45231	0.000181065	1	1.68943	up
Com_12507_pos	Spermine	C10 H26 N4	202.216	1.199	203.223	0.566899	-0.818837	0.000188735	1	1.58142	down
Com_18712_pos	Isoxanthohumol	C21 H22 O5	354.147	10.341	355.154	2.16151	1.11204	0.000196397	1	1.58608	up
Com_1128_pos	N-Acetyl-DL-glutamic acid	C7 H11 N O5	189.064	2.416	190.071	0.562631	-0.829739	0.000201482	1	1.1894	down
Com_32485_pos	Sweroside	C16 H22 O9	358.124	8.671	359.131	2.03583	1.02561	0.000206556	1	1.69711	up
Com_6099_pos	Deflazacort	C25 H31 N O6	441.212	10.255	442.22	0.399432	-1.32398	0.00021941	1	1.72757	down
Com_11585_pos	Maltotetraose	C24 H42 O21	688.202	1.481	689.209	3.52941	1.81943	0.000223168	1	2.13455	up
Com_25419_pos	Cistanoside F	C21 H28 O13	488.152	6.862	489.16	2.76916	1.46945	0.000223461	1	1.74929	up
Com_214_pos	PC (16:2e/2:0)	C26 H50 N O7 P	519.332	14.723	520.339	2.01205	1.00866	0.000232495	1	1.64482	up
Com_4406_pos	3,5,7-trihydroxy-2-phenyl-4H-chromen-4-one	C15 H10 O5	270.052	11.625	271.06	0.364481	-1.45608	0.000240528	1	1.92185	down
Com_5064_pos	N6-Acetyl-L-lysine	C8 H16 N2 O3	188.116	1.798	189.123	0.436961	-1.19442	0.000251532	1	2.05636	down
Com_18175_pos	Sibirioside A	C21 H28 O12	472.156	9.395	473.163	1.7205	0.78283	0.000268717	1	1.26134	up
Com_34432_pos	Troxerutin	C33 H42 O19	742.231	9.405	765.22	1.78997	0.839936	0.000292806	1	1.74263	up
Com_11957_pos	Wighteone	C20 H18 O5	338.116	2.278	170.065	2.38104	1.25159	0.000295477	1	1.65059	up
Com_9528_pos	Argininosuccinic acid	C10 H18 N4 O6	290.122	1.329	291.129	0.607203	-0.719749	0.000315306	1	1.66752	down
Com_7604_pos	HQH	C17 H24 N8 O5	458.14	8.915	459.147	3.27388	1.711	0.000323269	1	1.5862	up
Com_1456_pos	Pyridoxal	C8 H9 N O3	167.058	7.974	168.065	5.19177	2.37623	0.000349007	1	1.55891	up
Com_5756_pos	ANH	C13 H20 N6 O5	340.15	10.062	341.157	1.88996	0.918354	0.000361064	1	1.49867	up
Com_17005_pos	5-Phenyl-2,4-pentadienoic acid	C11 H10 O2	174.068	7.454	175.075	1.51058	0.595098	0.000372276	1	1.58912	up
Com_666_pos	3-Hydroxy-3-Methylpentane-1,5-Dioic Acid	C6 H10 O5	162.053	1.501	163.06	1.69124	0.758085	0.000379649	1	2.03426	up
Com_10400_pos	5-Methylcytidine	C10 H15 N3 O5	257.101	2.006	258.109	0.170979	-2.54811	0.000383295	0.972222	1.7725	down
Com_14067_pos	Sodium Houttuyfonate	C14 H27 Na O5 S	330.147	9.234	331.154	1.75652	0.81272	0.00039143	1	1.49668	up
Com_2420_pos	5,7-dihydroxy-3-(4-hydroxyphenyl)-4H-chromen-4-one	C15 H10 O5	270.053	9.918	271.06	0.585867	-0.771354	0.000396293	1	1.73181	down
Com_33430_pos	Tigloylgomisin H	C28 H36 O8	500.241	10.99	501.248	2.43674	1.28495	0.000396655	1	1.69964	up
Com_3273_pos	Prolylleucine	C11 H20 N2 O3	228.147	1.619	229.154	1.71689	0.779794	0.000397051	1	1.9406	up
Com_16103_pos	Benzoylmesaconine	C31 H43 N O10	589.286	9.489	590.293	0.394656	-1.34133	0.000397518	1	1.69211	down
Com_10011_pos	4-(anilinomethylidene)-3-methyl-4,5-dihydroisoxazol-5-one	C11 H10 N2 O2	202.074	5.416	203.082	2.97761	1.57416	0.000411126	0.972222	1.62895	up
Com_2222_pos	DNH	C14 H20 N6 O7	362.157	9.966	363.165	3.03316	1.60082	0.000422356	1	1.50178	up
Com_95_pos	Adenine	C5 H5 N5	135.054	1.681	136.062	0.571268	-0.807761	0.000462585	0.972222	1.56807	down
Com_841_pos	N3,N4-Dimethyl-L-arginine	C8 H18 N4 O2	202.143	1.4	203.15	0.360088	-1.47358	0.000462983	1	1.72485	down
Com_2786_pos	3-(3,4,5-trimethoxyphenyl)propanoic acid	C12 H16 O5	262.08	1.502	263.087	0.503752	-0.989215	0.000474671	0.972222	1.97732	down
Com_3557_pos	N6-Succinyl Adenosine	C14 H17 N5 O8	383.107	6.802	384.115	0.604806	-0.725456	0.00047943	1	1.82749	down
Com_5833_pos	8-Hydroxyquinoline	C9 H7 N O	145.053	5.416	146.06	2.89547	1.5338	0.000512015	0.972222	1.64869	up
Com_22654_pos	Biotin	C10 H16 N2 O3 S	244.088	8.519	245.095	0.665846	-0.586739	0.00060012	0.972222	1.47129	down
Com_10436_pos	(1E,4E)-1,5-bis(4-methoxyphenyl)penta-1,4-dien-3-one	C19 H18 O3	316.113	7.421	317.12	2.40602	1.26665	0.000605969	1	1.50847	up
Com_1341_pos	Biopterin	C9 H11 N5 O3	237.085	1.467	238.092	0.601549	-0.733245	0.000610381	1	1.54781	down
Com_7175_pos	NAT13-331713_POS	C26 H30 N4 O3	484.192	11.844	485.199	1.77722	0.82962	0.000626919	1	1.18775	up
Com_22500_pos	Lapachol	C15 H14 O3	242.093	9.851	243.1	2.41207	1.27027	0.000643472	1	1.87548	up
Com_1745_pos	Histidinol	C6 H11 N3 O	141.09	1.148	142.097	0.190271	-2.39387	0.000656027	1	1.92145	down
Com_11660_pos	N-(2-morpholinophenyl)-2-furamide	C15 H16 N2 O3	272.116	5.553	273.123	1.89195	0.919872	0.000781467	1	1.27247	up
Com_4056_pos	Benzamide	C7 H7 N O	139.063	7.973	140.071	3.07066	1.61855	0.000796985	1	1.68197	up
Com_4645_pos	Tetracycline	C22 H24 N2 O8	444.161	9.076	445.168	3.56114	1.83234	0.000800926	1	1.59151	up
Com_1155_pos	Targinine	C7 H16 N4 O2	188.127	1.302	189.134	0.319243	-1.64727	0.000810449	1	1.79873	down
Com_7135_pos	p-Coumaric acid	C9 H8 O3	164.047	9.214	165.055	1.62944	0.704374	0.000836839	1	1.60135	up
Com_35263_pos	Isatin	C8 H5 N O2	147.033	6.641	333.028	0.602103	-0.731918	0.000901382	0.972222	1.46998	down
Com_7686_pos	2-oxo-2H-chromene-3-carboxylic acid	C10 H6 O4	190.027	7.419	191.034	0.527593	-0.922502	0.000912223	1	1.28593	down
Com_139_pos	Cytisine	C11 H14 N2 O	190.111	2.281	191.118	1.74469	0.802973	0.000940616	1	1.09123	up
Com_16379_pos	4-[2-(5-bromo-2-thienyl)-4-pyrimidinyl]benzamide	C15 H10 Br N3 O S	396.204	10.168	397.211	2.64336	1.40237	0.000959251	1	1.44627	up
Com_3417_pos	1-O-(3,4,5-Trimethoxybenzoyl)-beta-L-galactopyranose	C16 H22 O10	356.108	8.305	357.115	3.30231	1.72348	0.00102563	1	1.37437	up
Com_5977_pos	3-Methylcrotonylglycine	C7 H11 N O3	157.074	2.486	158.081	2.27851	1.18809	0.00103249	1	1.09231	up
Com_11106_pos	Eriodictyol-7-O-glucoside	C21 H22 O11	450.114	8.86	451.121	2.19527	1.1344	0.0010546	0.972222	1.48393	up
Com_7488_pos	4,4'-(Isopropylidenebis(4,1-phenyleneoxy))dianiline	C27 H26 N2 O2	428.202	8.746	429.21	2.03564	1.02548	0.00105635	1	1.23467	up
Com_770_pos	DGMG (18:2)	C33 H58 O14	678.382	14.58	679.388	2.28982	1.19523	0.00106806	0.972222	1.77939	up
Com_6880_pos	PC (6:0/16:3)	C30 H54 N O8 P	587.358	14.501	588.365	2.50171	1.32291	0.00112306	1	1.90864	up
Com_9902_pos	INK	C16 H31 N5 O5	188.116	4.772	189.123	0.630094	-0.66636	0.0011776	1	1.67892	down
Com_4044_pos	Milbemectin A4	C32 H46 O7	542.317	14.726	543.325	2.07486	1.05302	0.00122938	1	1.59521	up
Com_5525_pos	2,6-Diaminooimelic Acid	C7 H14 N2 O4	190.095	1.461	191.102	0.606801	-0.720704	0.00124317	1	1.78655	down
Com_14023_pos	Sildenafil N-oxide	C22 H30 N6 O5 S	490.203	10.471	491.21	1.99144	0.993812	0.00137991	1	1.3771	up
Com_22229_pos	Xylitol	C5 H12 O5	152.068	5.511	153.076	1.76162	0.816899	0.00138216	0.972222	1.86344	up
Com_25886_pos	13-α-(21)-Epoxyeurycomanone	C20 H24 O10	424.139	13.79	425.146	0.52041	-0.942281	0.00164648	1	1.42302	down
Com_16747_pos	Heterophyllin B	C40 H58 N8 O8	778.434	14.884	390.224	1.67193	0.741515	0.0016812	0.972222	1.4551	up
Com_7521_pos	TQH	C15 H24 N6 O6	384.176	9.7	385.183	2.97772	1.57421	0.00168646	1	1.79067	up
Com_14190_pos	Isomucronulatol-7-O-glucoside	C23 H28 O10	464.168	8.583	465.174	2.69462	1.43008	0.00181971	1	1.58778	up
Com_276_pos	4-Coumaric acid	C9 H8 O3	164.047	8.05	165.055	1.60453	0.682148	0.00184366	0.972222	1.6339	up
Com_7500_pos	Apigenin C-glucoside	C21 H20 O10	432.108	12.32	433.115	0.370402	-1.43283	0.00191338	1	1.42305	down
Com_7030_pos	3,4-Dihydroxyphenylpropionic acid	C9 H10 O4	199.084	2	200.092	1.95264	0.965424	0.00193225	1	1.76025	up
Com_581_pos	Andrographolide	C20 H30 O5	294.24	13.918	295.246	1.89584	0.92284	0.00198458	1	1.60906	up
Com_19372_pos	Ingenol-3-angelate	C25 H34 O6	452.219	7.518	453.227	1.72783	0.788965	0.00201486	0.972222	1.26069	up
Com_11739_pos	L-Leucyl-L-alanine Hydrate	C9 H18 N2 O3	202.132	4.117	203.139	0.604876	-0.725288	0.00206836	1	1.61834	down
Com_19583_pos	3-Hydroxy-glabrol	C25 H28 O5	408.192	9.936	409.199	1.98198	0.986945	0.0021061	1	1.61075	up
Com_3172_pos	2-[(3S)-1-Benzyl-3-pyrrolidinyl]-1,3-benzothiazole	C18 H18 N2 S	294.121	8.254	295.129	2.83556	1.50364	0.00211124	0.944444	1.52612	up
Com_9463_pos	3-hydroxy-N-(1-hydroxy-4-methylpentan-2-yl)-5-oxo-6-phenylhexanamide	C18 H27 N O4	321.194	10.475	322.201	5.16691	2.3693	0.00222866	1	1.44028	up
Com_8066_pos	alpha-Ionone	C13 H20 O	192.151	8.952	193.159	1.6575	0.729007	0.00223243	1	1.47564	up
Com_7162_pos	7α-Hydroxytestosterone	C19 H28 O3	304.203	15.16	305.21	0.579059	-0.788219	0.00228793	0.972222	1.77016	down
Com_8371_pos	4-(2-Hydroxyethyl)-2-methoxyphenyl 汕-D-glucopyranoside	C15 H22 O8	330.131	6.837	331.138	1.53542	0.618631	0.00232203	0.972222	1.60474	up
Com_29525_pos	Carnosic acid	C20 H28 O4	332.199	10.247	333.206	1.69158	0.758374	0.00261576	0.972222	1.37494	up
Com_14104_pos	Tenuifolin	C36 H56 O12	680.376	14.136	681.384	0.630589	-0.665229	0.00270042	0.972222	1.17533	down
Com_660_pos	Polypodine B	C27 H44 O8	496.303	14.288	497.31	1.673	0.742438	0.00305509	0.944444	1.81089	up
Com_15999_pos	Cortisone	C21 H28 O5	760.385	12.808	743.382	2.11369	1.07976	0.00306835	0.972222	1.71169	up
Com_8531_pos	D-Sorbitol	C6 H14 O6	182.079	1.372	183.086	1.5964	0.674818	0.0030868	1	1.68765	up
Com_21796_pos	Typhaneoside	C34 H42 O20	770.226	9.619	771.234	1.75229	0.809241	0.00331185	0.972222	1.41941	up
Com_49_pos	D-(-)-Glutamine	C5 H10 N2 O3	146.069	1.317	147.076	0.652202	-0.616609	0.00334588	0.944444	1.0869	down
Com_16225_pos	7-(3,4-dihydroxyphenyl)-5-hydroxy-1-(4-hydroxyphenyl)heptan-3-one	C19 H22 O5	352.134	14.205	353.141	2.40776	1.26769	0.00335071	0.944444	1.37245	up
Com_28427_pos	4-Hydroxymephenytoin	C12 H14 N2 O3	234.1	5.393	235.107	0.609848	-0.713479	0.00335132	0.972222	1.34966	down
Com_645_pos	Tricin 5-O-汕-D-glucoside	C23 H24 O12	492.124	11.273	493.131	1.54803	0.630435	0.00336466	0.972222	1.49791	up
Com_13117_pos	β-Elemonic acid	C30 H46 O3	454.344	11.473	455.351	1.5806	0.660476	0.00339079	0.944444	1.50888	up
Com_27678_pos	Corylin	C20 H16 O4	320.104	7.252	321.111	0.626121	-0.675486	0.00347228	0.972222	1.49198	down
Com_7668_pos	Methionine sulfoxide	C5 H11 N O3 S	165.046	2.045	166.053	1.8082	0.854551	0.00367236	0.972222	1.43285	up
Com_21496_pos	Pterosin B	C14 H18 O2	218.13	8.183	219.138	1.60241	0.680243	0.00373672	0.916667	1.36597	up
Com_10_pos	D-(+)-Proline	C5 H9 N O2	115.063	1.455	116.07	2.47553	1.30774	0.00381969	1	1.46314	up
Com_10197_pos	Methacycline	C22 H22 N2 O8	202.086	8.948	443.136	1.63165	0.706335	0.00383368	0.916667	1.38932	up
Com_25585_pos	Isosinensetin	C20 H20 O7	372.12	11.96	373.127	0.659259	-0.601082	0.00387854	1	1.45604	down
Com_3137_pos	4-(2,3-dihydro-1,4-benzodioxin-6-yl)-1,2-diphenylbut-2-ene-1,4-dione	C24 H18 O4	370.124	10.272	371.131	2.01178	1.00847	0.00395825	0.972222	1.29379	up
Com_22054_pos	trans-Clovamide	C18 H17 N O7	359.104	7.941	360.111	1.60536	0.682897	0.00427969	0.916667	1.19395	up
Com_15003_pos	N1-[4-(acetylamino)phenyl]-2,2-dimethylcyclopropane-1-carboxamide	C14 H18 N2 O2	123.068	5.687	124.075	0.433431	-1.20613	0.0043831	1	1.50428	down
Com_8930_pos	5-hydroxy-6,7-dimethoxy-2-phenyl-4H-chromen-4-one	C17 H14 O5	298.084	11.419	299.091	0.403955	-1.30773	0.0044806	0.972222	1.60714	down
Com_4321_pos	S-(-)-Cotinine	C10 H12 N2 O	176.094	8.947	177.102	1.88349	0.913409	0.00462174	0.916667	1.51137	up
Com_12106_pos	N-Desmethyl sildenafil	C21 H28 N6 O4 S	460.192	9.815	461.199	3.56518	1.83397	0.00470224	1	1.40555	up
Com_11361_pos	4-(2,3-dihydro-1,4-benzodioxin-6-yl)butanoic acid	C12 H14 O4	222.093	9.294	223.1	3.37837	1.75633	0.00470884	0.972222	1.71196	up
Com_18283_pos	(S)-10-Hydroxycamptothecin	C20 H16 N2 O5	364.104	7.435	365.111	2.0132	1.00949	0.00475308	0.972222	1.32605	up
Com_7189_pos	L-Ornithine	C5 H12 N2 O2	132.09	1.182	133.097	0.62907	-0.668707	0.00481606	0.944444	1.37347	down
Com_27320_pos	Warfarin Sodium	C19 H15 O4	307.098	8.057	308.105	1.67235	0.741876	0.00498979	0.972222	1.48815	up
Com_19805_pos	4-Dimethylaminobenzaldehyde	C9 H11 N O	149.084	12.656	150.092	1.55871	0.640352	0.00507233	1	1.45292	up
Com_1760_pos	2-Furoic acid	C5 H4 O3	112.016	2.09	113.023	1.51487	0.599198	0.00508788	0.972222	1.54978	up
Com_29845_pos	N-Coumaroyltyramine	C17 H17 N O3	283.12	13.127	284.127	1.88147	0.911858	0.00508853	0.972222	1.59091	up
Com_28737_pos	Cucurbitacin I	C30 H42 O7	514.291	14.036	515.298	5.19982	2.37846	0.00509844	0.916667	1.25815	up
Com_4752_pos	1,7-bis(4-hydroxyphenyl)-5-methoxyheptan-3-one	C20 H24 O4	350.151	11.696	351.158	1.82903	0.871075	0.00525034	0.944444	1.37161	up
Com_9406_pos	N-Benzoyl-(2R,3S)-3-phenylisoserine	C16 H15 N O4	285.101	9.961	286.108	2.67494	1.41951	0.00528165	0.916667	1.2697	up
Com_19379_pos	Hesperetin 5-O-glucoside	C22 H24 O11	464.133	12.32	465.14	0.480229	-1.05821	0.00557345	0.916667	1.40606	down
Com_13310_pos	Tracheloside	C27 H34 O12	550.205	8.778	551.212	1.61968	0.695708	0.00560576	0.972222	1.29563	up
Com_6317_pos	Biochanin A	C16 H12 O5	302.079	9.958	303.086	0.589878	-0.761511	0.00571175	0.944444	1.49891	down
Com_32853_pos	Flavokawain B	C17 H16 O4	284.105	9.853	285.112	1.95401	0.966435	0.00578468	0.944444	1.46249	up
Com_120_pos	MAG (18:3)	C21 H36 O4	352.261	14.481	353.268	1.57468	0.655056	0.00602997	0.916667	1.63298	up
Com_2293_pos	2,3-dihydroxypropyl 12-methyltridecanoate	C17 H34 O4	324.229	13.131	325.237	2.67059	1.41716	0.00606326	0.916667	1.7034	up
Com_14391_pos	Plumbagin	C11 H8 O3	188.047	8.217	189.055	1.51493	0.599255	0.00608815	0.916667	1.67841	up
Com_1808_pos	Sorbic acid	C6 H8 O2	112.052	7.627	113.06	2.05992	1.04259	0.00612329	0.944444	1.50044	up
Com_14151_pos	N-(4-piperidinophenyl)-2-thiophenecarboxamide	C16 H18 N2 O S	308.098	7.577	309.106	0.518716	-0.946983	0.00620346	1	1.04133	down
Com_11426_pos	L-Dihydroorotic acid	C5 H6 N2 O4	158.033	1.44	159.04	0.664708	-0.589208	0.006449	0.944444	1.4656	down
Com_5240_pos	5'-S-Methyl-5'-thioadenosine	C11 H15 N5 O3 S	297.089	7.273	298.096	0.645482	-0.63155	0.00657152	0.888889	1.4418	down
Com_11156_pos	N-Acetyltryptamine	C12 H14 N2 O	202.11	5.358	203.118	1.5059	0.590623	0.00688912	0.916667	1.19565	up
Com_19486_pos	2-cyano-2-(2,3-dihydro-1H-inden-1-yliden)acetamide	C12 H10 N2 O	198.079	11.419	199.086	2.2206	1.15095	0.00693483	0.944444	1.26724	up
Com_187_pos	DL-Arginine	C6 H14 N4 O2	174.111	1.303	175.119	0.21184	-2.23895	0.00715549	0.888889	1.57103	down
Com_14251_pos	D-Glucose 1-phosphate	C6 H13 O9 P	260.038	1.534	261.045	0.659775	-0.599955	0.00716556	0.972222	1.40067	down
Com_30710_pos	(-)-Arctigenin	C21 H24 O6	372.157	9.076	373.164	1.89966	0.925744	0.00756677	0.916667	1.29467	up
Com_2536_pos	Testosterone undecanoate	C30 H48 O3	456.36	14.423	457.367	0.63048	-0.665477	0.00760304	0.916667	1.6242	down
Com_2375_pos	1-Methyladenine	C6 H7 N5	149.069	1.312	150.076	1.63953	0.713285	0.00763208	0.888889	1.22447	up
Com_16623_pos	Synephrine	C9 H13 N O2	167.095	11.882	168.102	0.531203	-0.912665	0.00764626	1	1.49379	down
Com_16961_pos	Polyphyllin VI	C39 H62 O13	738.416	16.992	739.424	1.53983	0.622773	0.00789507	0.944444	1.17478	up
Com_10347_pos	Wilforlide A	C30 H46 O3	454.344	10.709	455.352	1.92636	0.945876	0.00793008	0.861111	1.35783	up
Com_1226_pos	2-Aminoadipic acid	C6 H11 N O4	161.069	1.468	162.076	0.478427	-1.06363	0.0080333	0.972222	1.28242	down
Com_769_pos	汐-Pinene-2-oxide	C10 H16 O	152.12	10.78	153.127	0.634325	-0.656706	0.00835833	0.972222	1.25048	down
Com_6678_pos	(2E)-3-(3,4-dimethoxyphenyl)prop-2-enoic acid	C11 H12 O4	190.063	8.776	191.07	1.5431	0.625829	0.00854035	0.972222	1.35714	up
Com_19921_pos	Baohuoside I	C27 H30 O10	514.182	10.458	497.178	2.13153	1.09189	0.00881157	0.944444	1.32861	up
Com_13749_pos	4-Methylumbelliferyl-汐-D-glucopyranoside	C16 H18 O8	338.1	6.953	339.107	2.08961	1.06324	0.00914976	0.833333	1.52517	up
Com_826_pos	Sinapoyl O-hexoside	C17 H22 O10	386.121	8.657	387.128	2.39056	1.25735	0.00972491	1	1.6346	up
Com_362_pos	Prostaglandin K2	C20 H30 O5	332.196	13.142	333.203	1.97716	0.983433	0.00997698	0.888889	1.37696	up
Com_17643_pos	Abscisic Acid	C15 H20 O4	264.135	10.779	265.143	1.98953	0.992429	0.0101808	0.888889	1.5807	up
Com_18253_pos	2-(3,4-dihydroxyphenyl)-3,5,7-trihydroxy-6-methyl-4H-chromen-4-one	C16 H12 O7	316.058	8.173	317.065	2.64679	1.40424	0.010414	0.916667	1.35533	up
Com_8040_pos	1,5-Anhydro-2-O-(6-O-benzoyl-汐-L-galactopyranosyl)-D-glucitol	C19 H26 O11	452.129	8.691	453.137	1.55904	0.640661	0.0106564	0.944444	1.07174	up
Com_6692_pos	Sulforidazine	C21 H26 N2 O2 S2	402.15	8.654	403.157	1.5539	0.635895	0.0111202	1	1.55497	up
Com_21461_pos	Tricin 4'-O-(syringyl alcohol) ether	C26 H24 O10	496.135	10.256	497.143	2.15013	1.10443	0.0112242	0.944444	1.29167	up
Com_36192_pos	Obacunone	C26 H30 O7	454.2	9.669	455.208	1.67733	0.746167	0.0113223	0.888889	1.09117	up
Com_28887_pos	3-[(4-chlorophenyl)thio]-1-phenylprop-2-en-1-one	C15 H11 Cl O S	295.998	9.782	297.005	0.479587	-1.06013	0.0113275	0.916667	1.2684	down
Com_24779_pos	Benzoylaconitine	C32 H45 N O10	603.306	12.87	604.314	1.89471	0.921974	0.011357	0.916667	1.07542	up
Com_9809_pos	N-Arachidonoyl-L-serine	C23 H37 N O4	413.256	10.496	414.263	3.7491	1.90654	0.0114822	0.916667	1.60741	up
Com_14163_pos	Desthiobiotin	C10 H18 N2 O3	214.132	9.383	215.139	0.6058	-0.723086	0.0118681	0.916667	1.51134	down
Com_17592_pos	Arctiin	C27 H34 O11	556.193	10.571	557.2	2.06532	1.04637	0.0119263	0.944444	1.29118	up
Com_2203_pos	6-Hydroxymethylherniarin	C11 H10 O4	206.058	9.968	207.065	0.620539	-0.688407	0.0123969	0.888889	1.55345	down
Com_5083_pos	2-morpholinophenyl 1-methyl-1H-imidazole-4-sulfonate	C14 H17 N3 O4 S	323.098	8.224	324.105	2.99274	1.58147	0.0124147	0.888889	1.45104	up
Com_9033_pos	Apigenin	C15 H10 O5	270.052	10.218	271.06	0.594235	-0.750895	0.0125075	0.916667	1.29963	down
Com_35807_pos	Nodakenin	C20 H24 O9	408.141	10.589	409.148	1.50232	0.587195	0.0130366	0.916667	1.34955	up
Com_23244_pos	Fargesin	C21 H22 O6	370.14	10.742	371.147	2.0819	1.0579	0.0131542	0.888889	1.39774	up
Com_404_pos	D-(+)-Maltose	C12 H22 O11	364.098	1.479	365.105	1.50338	0.588213	0.0133818	0.888889	1.46006	up
Com_34585_pos	Piperine	C17 H19 N O3	285.137	7.76	286.144	1.51806	0.602227	0.013502	0.916667	1.02801	up
Com_33376_pos	Salvianolic acid C	C26 H20 O10	492.107	9.93	493.114	0.521247	-0.939961	0.013621	0.944444	1.26538	down
Com_9933_pos	Fraxinellone	C14 H16 O3	250.118	11.971	251.125	1.60103	0.679001	0.0140721	0.916667	1.29462	up
Com_23370_pos	2-morpholino-1-phenyl-1-ethanol	C12 H17 N O2	189.115	7.009	190.122	0.557475	-0.843021	0.0142964	0.944444	1.16218	down
Com_35827_pos	Gomisin D	C28 H34 O10	530.214	9.874	531.222	3.00214	1.58599	0.0148423	0.916667	1.36506	up
Com_4320_pos	Gardenoside	C17 H24 O11	404.132	8.608	405.139	2.37741	1.24939	0.0151462	0.916667	1.26557	up
Com_2931_pos	3,3-dimethyl-2-morpholino-2,3-dihydrobenzo[b]furan-5-ol	C14 H19 N O3	232.11	11.544	233.118	2.12843	1.08979	0.0160751	0.888889	1.37443	up
Com_2099_pos	Daidzein	C15 H10 O4	254.058	10.723	255.065	0.555766	-0.84745	0.017479	0.888889	1.303	down
Com_19574_pos	Podophyllotoxin	C22 H22 O8	414.132	10.478	415.139	1.52858	0.612188	0.0176198	0.888889	1.08258	up
Com_17084_pos	5-Methoxy-N,N-dimethyltryptamine	C13 H18 N2 O	218.142	1.599	219.149	1.60727	0.684611	0.0180378	0.944444	1.35538	up
Com_14911_pos	Isosakuranin	C22 H24 O10	448.134	10.199	449.142	2.26779	1.18129	0.0182179	0.861111	1.45041	up
Com_2910_pos	汕-Asarone	C12 H16 O3	208.11	10.476	209.117	1.50826	0.592882	0.0183465	0.888889	1.09263	up
Com_12099_pos	ladanein	C17 H14 O6	314.079	11.175	315.086	0.539874	-0.889304	0.0185168	0.888889	1.31897	down
Com_8517_pos	Sparteine	C15 H26 N2	234.209	5.795	235.216	1.87905	0.910004	0.0191355	0.861111	1.02141	up
Com_361_pos	9-Oxo-ODE	C18 H30 O3	294.219	13.455	295.227	1.95891	0.97005	0.019204	0.833333	1.22479	up
Com_20674_pos	Chrysin	C15 H10 O4	254.058	12.22	255.065	0.44386	-1.17182	0.0196172	0.861111	1.46749	down
Com_28076_pos	Agarotetrol	C17 H18 O6	318.11	8.951	319.117	1.76378	0.818669	0.0196634	0.916667	1.23509	up
Com_6132_pos	N4-phenethylmorpholine-4-carbothioamide	C13 H18 N2 O S	272.1	12.261	273.107	1.5585	0.640155	0.0198484	0.888889	1.13846	up
Com_17807_pos	Picroside I	C24 H28 O11	492.161	10.571	493.168	1.57127	0.651936	0.0203609	0.861111	1.44662	up
Com_27757_pos	Glabrene	C20 H18 O4	322.12	8.232	323.127	1.51309	0.597498	0.0206022	0.888889	1.21329	up
Com_19215_pos	tZROG	C21 H31 N5 O10	513.206	7.687	514.213	4.08183	2.02922	0.0207873	1	1.56741	up
Com_26195_pos	Limocitrin O-hexoside	C23 H24 O13	508.123	9.287	509.13	2.02573	1.01844	0.020867	0.944444	1.3726	up
Com_55_pos	L-Glutathione oxidized	C20 H32 N6 O12 S2	612.151	2.306	307.083	0.641613	-0.640225	0.0211932	0.888889	1.27524	down
Com_27581_pos	PC (18:3e/5:0)	C31 H58 N O7 P	587.402	14.476	588.409	2.0847	1.05984	0.0217653	0.861111	1.31241	up
Com_1840_pos	Monocrotaline	C16 H23 N O6	325.152	11.012	326.159	0.61213	-0.708091	0.0221032	0.916667	1.23097	down
Com_552_pos	Formononetin	C16 H12 O4	268.073	11.99	269.08	0.595408	-0.74805	0.0223474	1	1.26663	down
Com_2260_pos	Acipimox	C6 H6 N2 O3	154.035	1.291	155.042	0.597268	-0.74355	0.0227377	0.861111	1.45071	down
Com_26115_pos	8-Aminooctanoic acid	C8 H17 N O2	159.126	9.647	160.133	0.578047	-0.790742	0.0227593	0.944444	1.38187	down
Com_5316_pos	Hydroxyhomosildenafil	C23 H32 N6 O5 S	504.218	8.825	505.226	2.85917	1.51559	0.0234023	0.888889	1.30377	up
Com_10178_pos	Nor-9-carboxy-汛9-THC	C21 H28 O4	344.196	13.124	345.203	0.586571	-0.769624	0.0237878	0.888889	1.41538	down
Com_20116_pos	4-(2-((4-Methoxyphenyl)amino)oxazol-5-yl)benzonitrile	C17 H13 N3 O2	291.097	9.117	292.105	2.8826	1.52737	0.0242961	0.888889	1.19587	up
Com_9960_pos	Indole-3-acetamide	C10 H10 N2 O	174.079	9.795	175.086	3.9994	1.99978	0.0253479	0.833333	1.47053	up
Com_27082_pos	(-)-N-[3',4'-Dihydroxy-(E)-cinnamoyl]-L-glutamic acid	C14 H15 N O7	309.085	7.527	310.092	1.53569	0.618885	0.0266892	0.888889	1.38917	up
Com_36966_pos	L-arginino-succinate	C10 H17 N4 O6	289.114	10.386	290.121	2.25208	1.17126	0.0292953	0.888889	1.28858	up
Com_3160_pos	FPK	C20 H30 N4 O4	372.212	11.448	373.219	2.03217	1.02302	0.0305305	0.888889	1.10896	up
Com_21970_pos	8-(1,2-dihydroxy-3-methylbut-3-en-1-yl)-7-methoxy-2H-chromen-2-one	C15 H16 O5	298.084	9.715	299.091	0.577744	-0.791498	0.0310908	0.888889	1.29543	down
Com_3975_pos	Spectinomycin	C14 H24 N2 O7	364.186	11.283	365.193	2.04758	1.03392	0.0311246	0.861111	1.26625	up
Com_23756_pos	Bufotaline	C26 H36 O6	444.253	13.246	906.54	0.488059	-1.03487	0.0324346	0.861111	1.24343	down
Com_10829_pos	11-Deoxy prostaglandin F1汐	C20 H36 O4	362.243	14.09	363.25	1.71444	0.777734	0.0328563	0.944444	1.09637	up
Com_13801_pos	7,8-Dihydroxyflavone	C15 H10 O4	254.058	9.129	255.065	0.564202	-0.825716	0.0347518	0.861111	1.28855	down
Com_10327_pos	Heptadecanoic Acid	C17 H34 O2	292.24	15.348	293.247	0.430783	-1.21497	0.0355737	0.833333	1.35973	down
Com_19752_pos	Oxidized glutathione	C20 H32 N6 O12 S2	612.15	6.042	307.082	0.610792	-0.711248	0.0357924	1	1.19774	down
Com_1750_pos	Albiflorin	C23 H28 O11	480.163	10.671	481.17	2.58703	1.3713	0.0364045	0.833333	1.12936	up
Com_12082_pos	Rhynchophylline	C22 H28 N2 O4	384.205	12.133	385.212	3.89306	1.9609	0.0380943	0.888889	1.32808	up
Com_13024_pos	Threonyl carbamoyl adenosine	C15 H20 N6 O8	412.135	10.471	413.142	2.58951	1.37268	0.0385895	0.861111	1.29193	up
Com_28724_pos	Gomisin G	C30 H32 O9	536.205	8.762	537.214	1.54373	0.626423	0.039404	0.861111	1.15871	up
Com_16129_pos	Eupalinolide A	C24 H30 O9	462.187	11.855	463.194	1.50872	0.593321	0.0396387	0.833333	1.18286	up
Com_3801_pos	PC (5:0/13:1)	C26 H50 N O8 P	535.327	13.718	536.334	0.341983	-1.54801	0.0399316	0.833333	1.32005	down
Com_472_pos	Genistein	C15 H10 O5	270.053	11.257	271.06	0.53079	-0.913787	0.0401969	0.861111	1.09255	down
Com_16554_pos	Anhydroicaritin	C21 H20 O6	368.125	9.723	369.133	1.5165	0.60075	0.0408663	0.805556	1.17668	up
Com_14815_pos	N-(9-oxodecyl)acetamide	C12 H23 N O2	213.173	10.275	214.18	1.62263	0.698335	0.0421515	0.861111	1.33972	up
Com_10185_pos	4,7-diphenyl[1,10]phenanthroline	C24 H16 N2	147.09	7.922	333.144	2.81591	1.4936	0.0452962	0.833333	1.13728	up
Com_6749_pos	4',7-Dihydroxyflavanone	C15 H12 O4	256.073	9.022	257.081	0.499303	-1.00201	0.0453831	0.805556	1.0806	down
Com_14215_pos	Propionylcarnitine	C10 H19 N O4	217.134	7.004	218.141	0.54594	-0.873185	0.0456509	0.833333	1.15444	down
Com_21513_pos	Bruceine D	C20 H26 O9	410.157	10.402	411.165	1.65914	0.730435	0.0469086	0.861111	1.16352	up
Com_400_pos	2,3-Dinor-11汕-prostaglandin F2汐	C18 H30 O5	348.191	12.29	349.198	1.91982	0.940968	0.0478417	0.861111	1.13133	up
Com_36672_pos	Ademetionine	C15 H22 N6 O5 S	398.136	10.311	399.143	1.57062	0.651337	0.0482859	0.833333	1.13991	up
Com_695_pos	7-hydroxy-4-[(2-pyridylthio)methyl]-2H-chromen-2-one	C15 H11 N O3 S	285.046	1.445	286.053	0.534757	-0.903044	0.0488145	0.861111	1.32309	down
Com_19211_pos	Lysopa 16:0	C19 H39 O7 P	410.243	12.167	411.25	1.9248	0.94471	0.0496668	0.888889	1.09797	up

## Sheet: Table S2
Table S2 KEGG pathways containing differentially accumulated metabolites in Sophora davidii
Metabolites	FC(LD/CK)	FC(MD/CK)	FC(SD/CK)	KEGG pathways
L-Phenylalanine	1.66517			Phenylalanine metabolism;Phenylalanine, tyrosine and tryptophan biosynthesis;Cyanoamino acid metabolism;Phenylpropanoid biosynthesis;Tropane, piperidine and pyridine alkaloid biosynthesis;Glucosinolate biosynthesis;Aminoacyl-tRNA biosynthesis;Metabolic pathways; Biosynthesis of secondary metabolites; 2-Oxocarboxylic acid metabolism;Biosynthesis of amino acids;ABC transporters
D-Serine	1.62549	2.09756	1.81202	Glycine, serine and threonine metabolism;Metabolic pathways;Vancomycin resistance
L-Saccharopine	0.544816	0.501206		Lysine biosynthesis;Lysine degradation;Metabolic pathways;Biosynthesis of secondary metabolites;Biosynthesis of amino acids
Pyroglutamic acid	2.06031			Glutathione metabolism
N6-Acetyl-L-lysine	0.654212	0.642184	0.436961	Lysine degradation
Biochanin A	0.624816	0.665728	0.589878	Isoflavonoid biosynthesis;Biosynthesis of secondary metabolites
p-Coumaric acid	1.72237	1.58047	1.62944	Ubiquinone and other terpenoid-quinone biosynthesis;Tyrosine metabolism;Phenylalanine metabolism;Phenylpropanoid biosynthesis;Isoquinoline alkaloid biosynthesis;Metabolic pathways;Biosynthesis of secondary metabolites
L-Hydroxyproline	1.96872	1.90341		Arginine and proline metabolism;Metabolic pathways
Indole-3-acetamide	1.90971		3.9994	Tryptophan metabolism
Abscisic acid glucose ester	1.98754	2.53198		Carotenoid biosynthesis;Metabolic pathways;Biosynthesis of secondary metabolites
Abscisic Acid	1.65682		1.98953	Carotenoid biosynthesis;Metabolic pathways;Biosynthesis of secondary metabolites;Plant hormone signal transduction
4-Pyridoxate	1.50273			Vitamin B6 metabolism;map01100 Metabolic pathways
Chrysin	0.38551	0.420192	0.44386	Flavonoid biosynthesis
6-Gingerol	1.78178			Stilbenoid, diarylheptanoid and gingerol biosynthesis;Biosynthesis of secondary metabolites
Allantoic acid		0.578351		Purine metabolism;map01100 Metabolic pathways
Phosphocholine		0.497961		Glycerophospholipid metabolism;Metabolic pathways
Eucalyptol		0.584656		Monoterpenoid biosynthesis;Biosynthesis of secondary metabolites
Senecionine		2.24533		Tropane, piperidine and pyridine alkaloid biosynthesis;Biosynthesis of secondary metabolites
D-Gluconic acid		1.67214		Pentose phosphate pathway;Metabolic pathways;Biosynthesis of secondary metabolites;Carbon metabolism
O-Phosphorylethanolamine		0.644112		Glycerophospholipid metabolism;Sphingolipid metabolism;Metabolic pathways
Apigenin		0.621624	0.594235	Flavonoid biosynthesis;Isoflavonoid biosynthesis;Flavone and flavonol biosynthesis;Metabolic pathways;Biosynthesis of secondary metabolites
Spermine		0.533672	0.566899	Arginine and proline metabolism;beta-Alanine metabolism;Glutathione metabolism;Metabolic pathways
Geranylgeraniol		0.296193		Diterpenoid biosynthesis;Biosynthesis of secondary metabolites
S-Adenosyl-L-homocysteine		2.02284		Cysteine and methionine metabolism;Metabolic pathways;Biosynthesis of amino acids
Podophyllotoxin		1.85128	1.52858	Biosynthesis of secondary metabolites
Oxidized glutathione		0.620008	0.610792	Glutathione metabolism
Quinolinic acid		0.612647		Tryptophan metabolism;beta-Alanine metabolism;Nicotinate and nicotinamide metabolism;Metabolic pathways
Pipecolic acid			2.93198	Lysine degradation;Tropane, piperidine and pyridine alkaloid biosynthesis;Metabolic pathways;Biosynthesis of secondary metabolites
Adenine			0.571268	Purine metabolism;map00908 Zeatin biosynthesis;Metabolic pathways
Cytisine			1.74469	Tropane, piperidine and pyridine alkaloid biosynthesis;Biosynthesis of secondary metabolites
L-Aspartic acid			0.545967	Arginine biosynthesis;Alanine, aspartate and glutamate metabolism;Glycine, serine and threonine metabolism;Monobactam biosynthesis;Cysteine and methionine metabolism;Lysine biosynthesis;Histidine metabolism;beta-Alanine metabolism;Cyanoamino acid metabolism;Carbon fixation in photosynthetic organisms;Nicotinate and nicotinamide metabolism;Pantothenate and CoA biosynthesis;Aminoacyl-tRNA biosynthe…
L-Threonine			2.02667	Glycine, serine and threonine metabolism;Monobactam biosynthesis;Valine, leucine and isoleucine biosynthesis;Porphyrin and chlorophyll metabolism;Aminoacyl-tRNA biosynthesis;Metabolic pathways;Biosynthesis of secondary metabolites;Biosynthesis of amino acids;ABC transporters
Genistein			0.53079	Isoflavonoid biosynthesis;Biosynthesis of secondary metabolites
Formononetin			0.595408	Isoflavonoid biosynthesis;Biosynthesis of secondary metabolites
Pyridoxal			5.19177	Vitamin B6 metabolism;Metabolic pathways
Daidzein			0.555766	Isoflavonoid biosynthesis;Biosynthesis of secondary metabolites
S-Adenosylmethionine			0.51166	Monobactam biosynthesis;Cysteine and methionine metabolism;Arginine and proline metabolism;Zeatin biosynthesis;Metabolic pathways;Biosynthesis of secondary metabolites;Biosynthesis of amino acids;Sulfur relay system
3,4-Dihydroxyphenylpropionic acid			1.95264	Tyrosine metabolism
L-Ornithine			0.62907	Arginine biosynthesis;Arginine and proline metabolism;D-Arginine and D-ornithine metabolism;Glutathione metabolism;Metabolic pathways;Biosynthesis of secondary metabolites;2-Oxocarboxylic acid metabolism;Biosynthesis of amino acids;ABC transporters
Sparteine			1.87905	Tropane, piperidine and pyridine alkaloid biosynthesis;Biosynthesis of secondary metabolites
D-Sorbitol			1.5964	Fructose and mannose metabolism;Galactose metabolism;Metabolic pathways;ABC transporters
L-Dihydroorotic acid			0.664708	Pyrimidine metabolism;Metabolic pathways
Lumichrome			1.84381	Riboflavin metabolism
alpha-Ketoglutaric acid			0.48009	Citrate cycle (TCA cycle);Pentose and glucuronate interconversions;Ascorbate and aldarate metabolism;Arginine biosynthesis;Alanine, aspartate and glutamate metabolism;Lysine biosynthesis;Histidine metabolism;Taurine and hypotaurine metabolism;Glyoxylate and dicarboxylate metabolism;Butanoate metabolism;C5-Branched dibasic acid metabolism
Dihydrokaempferol			0.426439	Flavonoid biosynthesis;Metabolic pathways;Biosynthesis of secondary metabolites
Desthiobiotin			0.6058	Biotin metabolism;Metabolic pathways
D-Glucose 1-phosphate			0.659775	Glycolysis / Gluconeogenesis;map00040 Pentose and glucuronate interconversions;Galactose metabolism;Starch and sucrose metabolism;Amino sugar and nucleotide sugar metabolism;Metabolic pathways;map01110 Biosynthesis of secondary metabolites
Cortisone			2.11369	Metabolic pathways
Xylitol			1.76162	Pentose and glucuronate interconversions;map01100 Metabolic pathways;map02010 ABC transporters
Biotin			0.665846	Biotin metabolism;map01100 Metabolic pathways;map02010 ABC transporters
Piperine			1.51806	Tropane, piperidine and pyridine alkaloid biosynthesis

## Sheet: Table S3
Table S3 Differentially accumulated metabolites in related KEGG pathways
Metabolites	KEGG pathways
D-Serine	Glycine, serine and threonine metabolism
	Metabolic pathways
	Vancomycin resistance
N6-Acetyl-L-lysine	Lysine degradation
Biochanin A	Isoflavonoid biosynthesis
	Biosynthesis of secondary metabolites
p-Coumaric acid	Ubiquinone and other terpenoid-quinone biosynthesis
	Tyrosine metabolism
	Phenylalanine metabolism
	Phenylpropanoid biosynthesis
	Isoquinoline alkaloid biosynthesis
	Metabolic pathways
	Biosynthesis of secondary metabolites
Chrysin	Flavonoid biosynthesis

## Sheet: Table S4
Table S4 Quality of data output
Sample	Library	Raw Reads	Clean Reads	Raw Base(G)	Clean Base(G)	Effective Rate(%)	Error Rate(%)	Q20(%)	Q30(%)	GC Content(%)
LD_2	FRAS202248341-1r	22218763	21326102	6.67	6.4	95.98	0.03	97.71	93.25	43.81
SD_2	FRAS202248353-1r	23552189	22579690	7.07	6.77	95.87	0.03	97.33	92.4	43.48
SD_3	FRAS202248354-1r	24143024	23090547	7.24	6.93	95.64	0.03	97.66	93.14	43.67
CK_1	FRAS202248334-1r	23251878	22270373	6.98	6.68	95.78	0.03	97.59	92.96	43.27
MD_2	FRAS202248347-1r	24084040	23006912	7.23	6.9	95.53	0.03	97.77	93.36	43.97
MD_3	FRAS202248348-1r	28084968	25805187	8.43	7.74	91.88	0.03	97.76	93.36	43.77
LD_1	FRAS202248340-1r	22220726	21164668	6.67	6.35	95.25	0.03	97.73	93.3	43.64
MD_1	FRAS202248346-1r	23179117	21870082	6.95	6.56	94.35	0.03	97.66	93.14	43.2
SD_1	FRAS202248352-1r	26764712	25512608	8.03	7.65	95.32	0.02	98.19	94.41	43.71
CK_2	FRAS202248335-1r	23277145	22222782	6.98	6.67	95.47	0.03	97.39	92.5	43.52
CK_3	FRAS202248336-1r	22302555	21365938	6.69	6.41	95.8	0.03	97.69	93.19	43.34
LD_3	FRAS202248342-1r	23214298	21849570	6.96	6.55	94.12	0.03	97.69	93.14	43.51

## Sheet: Table S5
Table S5 Gene-specific primers used in gene expression analysis by qPCR
Gene id	Gene name	Forward Primer (5’…3’)	Reverse Primer (5’…3’)
transcript_HQ_Sdtol_transcript83124/f2p0/1013	SOD1	CATGGTGCTCCTGAAGATGAAGTCC	TCTGATTATCCACGATTGTTGCCTCTG
transcript_HQ_Sdtol_transcript53559/f2p0/1866	CAT	CCCTGTCTTCTTCGTTCGTGATGG	GGATGTGTGATTTGGGATTGGGTTTG
transcript_HQ_Sdtol_transcript13093/f2p0/3366	PRR7	ACTGTGATGAGAATGACTGTGGAAGC	GGACGAGTGCTGCCAACTTGAG
transcript_HQ_Sdtol_transcript38521/f5p0/2258	PRR5	GCAGTGATGAGTGGTGAGAAGTTAGAG	TCTCTTCATCCACCTCCACCTCTTC
transcript_HQ_Sdtol_transcript18730/f3p0/3013	ELF3	ATACGGTGCTTGTGGTGGAATGAG	GCATAAATGGTGGTGGTAACAAATGGG
transcript_HQ_Sdtol_transcript66657/f2p0/1550	AMY	GCCACCTCCAGTTCATTCCTTCTC	GCCATTGCTCTGACTTTGTATTGCTTC
transcript_HQ_Sdtol_transcript21484/f4p0/2891	gpx	CATCGCATCTTCTTGACCTTGTTTGG	GGAGAGGGTGTGTTTGGGAATAGTG
transcript_HQ_Sdtol_transcript72611/f2p0/1395	GST	TCCTTCATTCCTTCCCTCTGATCCC	TTCTTTGCCACCTCTTGTTCTTCTCC
transcript_HQ_Sdtol_transcript78284/f2p0/1218	PYL	CATCAAGAGCTGCTCCGTCAAGG	TCAAGCCTCTCGGTACTGGTAGC
transcript_HQ_Sdtol_transcript52512/f3p0/1880	ABF	TTGACTCTGCCTCGGACCCTTAG	ACCTCTGCCACCACTACCACTC
transcript_HQ_Sdtol_transcript69855/f2p0/1474	PP2C	CAGTGATTGGGAGACGGAAAGAGATG	AACGGCGAAGTAATGAAGAGGTGAG
transcript_HQ_Sdtol_transcript43198/f2p0/2133	NCED	ACCTTCATCTTCATCTGCATCATCTCC	GGTGGTGGTGTGTCTGGTTTGG
transcript_HQ_Sdtol_transcript59107/f2p0/1733	PRODH	ACTTCACATACTCTTCAGCCATCTTGC	CAGCAGCAACCTCTCCTTAGCATC
transcript_HQ_Sdtol_transcript42196/f4p0/2167	HPD	CCTTCTCCGCCGCCTACTTATTATG	TCACACTCCTTAATCTGCTCATCAGTC
transcript_HQ_Sdtol_transcript23820/f4p0/2775	AOC3	GCACCTCTAAGAACCGTTTCCACTC	GTTGGTGTTGTTGTTGTGAGGAGAATG
transcript_HQ_Sdtol_transcript42130/f7p0/2155	WRKY33	CTGGAGGAACAATTCAGGTGAGGAC	AGCATGGTTGAGGAAGATCGAAAGAG
transcript_HQ_Sdtol_transcript6102/f3p0/3980	psbQ	GTGGACTGCCTGGAACACTGAAC	TCACTTGGAGACAATGGTTGAAGGAAG
transcript_HQ_Sdtol_transcript73506/f2p0/1361	psaK	GCTGTTTGCTGGAAGGTTTGGATTG	CACCAGTCTGCAAGCCTGAGTC

## Sheet: Table S6
Table S6 One hundred-one common differentially expressed genes (DEGs) in the three treatments
id	LD/CK			MD/CK			SD/CK
	Log2(Fold Change)	P value	Up_Down	Log2(Fold Change)	P value	Up_Down	Log2(Fold Change)	P value	Up_Down
transcript_HQ_Sdtol_transcript4846/f13p0/4134	5.6872	3.0165e-11	Up	5.6122	1.1608e-08	Up	6.3161	1.0783e-15	Up
transcript_HQ_Sdtol_transcript8046/f4p0/3760	Inf	4.7372e-11	Up	Inf	2.5063e-13	Up	Inf	3.4408e-21	Up
transcript_HQ_Sdtol_transcript7121/f2p0/3878	-Inf	2.3268e-10	Down	-4.4904	0.00037211	Down	-3.3825	0.0031397	Down
transcript_HQ_Sdtol_transcript62995/f2p0/1640	6.3549	3.5443e-08	Up	8.2932	1.3281e-08	Up	9.1181	1.5873e-05	Up
transcript_HQ_Sdtol_transcript2126/f2p0/4813	Inf	4.0974e-08	Up	Inf	1.5605e-11	Up	Inf	0.0016974	Up
transcript_HQ_Sdtol_transcript59423/f5p0/1715	5.0786	3.1695e-07	Up	5.8374	0.0045325	Up	6.6933	2.8225e-06	Up
transcript_HQ_Sdtol_transcript30636/f2p0/2525	-5.0943	4.1759e-07	Down	-5.4563	7.9211e-08	Down	-4.5593	1.7733e-08	Down
transcript_HQ_Sdtol_transcript41533/f4p0/2180	6.0663	7.1494e-06	Up	5.3173	0.0010652	Up	4.6421	0.0039549	Up
transcript_HQ_Sdtol_transcript3066/f31p0/4478	5.7887	9.4934e-06	Up	5.9157	2.6382e-12	Up	5.0012	0.01214	Up
transcript_HQ_Sdtol_transcript7250/f2p0/3854	-3.9591	2.1389e-05	Down	-2.909	0.0024561	Down	-2.5748	0.00082742	Down
transcript_HQ_Sdtol_transcript13093/f2p0/3366	4.3401	2.2279e-05	Up	4.6699	1.0332e-06	Up	4.3438	1.2227e-07	Up
transcript_HQ_Sdtol_transcript39612/f3p0/2268	Inf	2.4169e-05	Up	Inf	0.036698	Up	Inf	0.00025044	Up
transcript_HQ_Sdtol_transcript38962/f3p0/2266	3.5079	4.072e-05	Up	3.077	0.021012	Up	2.9826	2.1423e-05	Up
transcript_HQ_Sdtol_transcript33325/f3p0/2454	-Inf	0.00011487	Down	-Inf	4.1451e-05	Down	-Inf	1.2352e-05	Down
transcript_HQ_Sdtol_transcript14329/f2p0/3296	-5.2632	0.00012126	Down	-4.3559	0.0006627	Down	-3.7726	0.0019228	Down
transcript_HQ_Sdtol_transcript53179/f2p0/1884	-3.7479	0.00017513	Down	-4.3058	1.6686e-05	Down	-4.6845	6.6545e-09	Down
transcript_HQ_Sdtol_transcript81345/f8p0/1095	-5.4626	0.00019425	Down	-4.8661	0.00047426	Down	-5.6214	1.7603e-05	Down
transcript_HQ_Sdtol_transcript22146/f3p0/2872	Inf	0.00021876	Up	Inf	3.4635e-05	Up	-Inf	0.00034907	Down
transcript_HQ_Sdtol_transcript20795/f2p0/2947	-3.2843	0.00034352	Down	-3.4631	0.0001631	Down	-4.344	5.889e-07	Down
transcript_HQ_Sdtol_transcript65894/f8p0/1558	3.1555	0.00035399	Up	2.8108	0.0017261	Up	2.7005	0.0045702	Up
transcript_HQ_Sdtol_transcript4673/f2p0/4188	5.1337	0.0003742	Up	5.1121	0.0081371	Up	5.0555	0.0049106	Up
transcript_HQ_Sdtol_transcript22861/f2p0/2838	3.9497	0.00044543	Up	3.2377	0.0013271	Up	4.1782	4.0553e-07	Up
transcript_HQ_Sdtol_transcript10950/f3p0/3515	5.8159	0.00053816	Up	5.6726	4.4666e-05	Up	5.9284	3.4579e-08	Up
transcript_HQ_Sdtol_transcript31159/f2p0/2503	-3.8577	0.00056682	Down	-4.0847	0.00012727	Down	-3.3912	0.00064197	Down
transcript_HQ_Sdtol_transcript70097/f3p0/1492	-6.5691	0.00058575	Down	-5.2355	0.0044442	Down	-7.5933	1.3711e-05	Down
transcript_HQ_Sdtol_transcript61884/f3p0/1670	-4.3152	0.00059982	Down	-3.7674	0.0031559	Down	-4.0449	4.9397e-05	Down
transcript_HQ_Sdtol_transcript29112/f2p0/2581	-3.5318	0.00065338	Down	-3.6604	0.0003745	Down	-2.8828	0.0014518	Down
transcript_HQ_Sdtol_transcript911/f2p0/5491	6.6339	0.00068726	Up	6.8682	0.0031486	Up	7.2872	5.8858e-10	Up
transcript_HQ_Sdtol_transcript12981/f2p0/3368	3.44	0.00076481	Up	2.3648	0.018033	Up	2.479	0.00072725	Up
transcript_HQ_Sdtol_transcript73467/f9p0/1361	4.3029	0.00079812	Up	5.7643	4.8563e-11	Up	6.3686	4.5015e-18	Up
transcript_HQ_Sdtol_transcript14724/f19p0/3246	3.5943	0.00087486	Up	3.8426	1.2891e-05	Up	3.2497	1.0653e-05	Up
transcript_HQ_Sdtol_transcript19108/f5p0/3005	-4.1568	0.0011162	Down	-3.5249	0.0061389	Down	-3.1349	0.0049671	Down
transcript_HQ_Sdtol_transcript60073/f33p0/1654	3.0408	0.0011526	Up	3.511	0.013859	Up	2.5322	0.0015315	Up
transcript_HQ_Sdtol_transcript75398/f28p0/1289	2.8613	0.0012719	Up	2.6996	0.0022227	Up	3.1342	3.2904e-06	Up
transcript_HQ_Sdtol_transcript16497/f42p0/3019	2.8566	0.0014253	Up	3.6554	9.8495e-06	Up	3.9126	6.186e-09	Up
transcript_HQ_Sdtol_transcript5339/f2p0/4086	3.0248	0.0014521	Up	3.651	2.0669e-05	Up	3.6924	8.6468e-08	Up
transcript_HQ_Sdtol_transcript2993/f3p0/4529	4.8601	0.0015104	Up	4.2942	0.0015751	Up	6.0119	0.044172	Up
transcript_HQ_Sdtol_transcript74221/f2p0/1339	-4.0739	0.0016235	Down	-2.8162	0.028078	Down	-2.9889	0.0072283	Down
transcript_HQ_Sdtol_transcript36934/f2p0/2319	-3.7778	0.0018498	Down	-3.3192	0.0080829	Down	-4.0389	1.8787e-05	Down
transcript_HQ_Sdtol_transcript22250/f5p0/2858	-3.2109	0.0021337	Down	-3.2567	0.0010226	Down	-4.3105	3.5343e-06	Down
transcript_HQ_Sdtol_transcript35245/f3p0/2376	3.0048	0.0021445	Up	4.429	0.0065289	Up	4.4357	0.00018048	Up
transcript_HQ_Sdtol_transcript63630/f2p0/1625	-3.1892	0.0022738	Down	-3.883	0.00013595	Down	-3.5594	0.0001145	Down
transcript_HQ_Sdtol_transcript48061/f3p0/2002	3.8976	0.0028633	Up	2.6656	0.014249	Up	2.3863	0.0075004	Up
transcript_HQ_Sdtol_transcript35005/f16p0/2373	-3.3193	0.0029344	Down	-4.2347	3.352e-05	Down	-2.9496	0.0015263	Down
transcript_HQ_Sdtol_transcript78737/f2p0/1204	2.8042	0.003223	Up	3.5605	2.9191e-05	Up	4.0417	3.4998e-09	Up
transcript_HQ_Sdtol_transcript77933/f2p0/1249	-3.9421	0.0032811	Down	-3.6633	0.006277	Down	-4.2674	2.5172e-05	Down
transcript_HQ_Sdtol_transcript46629/f2p0/2051	-4.1007	0.0033112	Down	-2.7496	0.048366	Down	-3.5766	0.0028464	Down
transcript_HQ_Sdtol_transcript15321/f2p0/3235	3.2745	0.0042025	Up	3.4516	0.0031601	Up	2.8529	0.0038755	Up
transcript_HQ_Sdtol_transcript8431/f7p0/3726	2.6552	0.0043462	Up	2.6215	0.0085153	Up	2.2387	0.0016139	Up
transcript_HQ_Sdtol_transcript21549/f2p0/2897	3.5109	0.0043951	Up	3.914	0.00021655	Up	4.1017	4.5453e-07	Up
transcript_HQ_Sdtol_transcript73099/f2p0/1372	3.1553	0.0046003	Up	4.8415	1.0209e-08	Up	4.4976	2.9524e-10	Up
transcript_HQ_Sdtol_transcript33363/f3p0/2446	-8.4337	0.0046909	Down	-5.6365	0.036853	Down	-4.6893	0.040362	Down
transcript_HQ_Sdtol_transcript67/f4p0/7290	3.0274	0.0046909	Up	3.5839	0.00036851	Up	3.3996	0.0013418	Up
transcript_HQ_Sdtol_transcript4492/f9p0/4203	5.1146	0.0047358	Up	5.9852	7.5637e-13	Up	5.8984	6.342e-17	Up
transcript_HQ_Sdtol_transcript16467/f6p0/3148	-2.7086	0.0050124	Down	-4.7302	1.3173e-08	Down	-4.085	1.0781e-07	Down
transcript_HQ_Sdtol_transcript2117/f2p0/4813	5.3711	0.006631	Up	6.2464	0.013874	Up	6.0842	7.1145e-17	Up
transcript_HQ_Sdtol_transcript61411/f6p0/1672	-2.9706	0.006744	Down	-2.4527	0.023491	Down	-2.7686	0.0035443	Down
transcript_HQ_Sdtol_transcript34519/f10p0/2390	4.1893	0.0068815	Up	3.9732	0.0045001	Up	3.8318	0.00067556	Up
transcript_HQ_Sdtol_transcript57198/f2p0/1779	4.3153	0.0079053	Up	4.5572	0.013783	Up	4.4147	0.00023733	Up
transcript_HQ_Sdtol_transcript34657/f2p0/2350	-2.5531	0.0098539	Down	-4.7715	8.0934e-09	Down	-5.491	6.058e-15	Down
transcript_HQ_Sdtol_transcript3101/f6p0/4485	3.5165	0.01023	Up	4.4162	1.5874e-05	Up	3.8847	0.011409	Up
transcript_HQ_Sdtol_transcript84754/f32p0/879	2.8592	0.010447	Up	3.8488	0.033598	Up	4.1149	1.8171e-09	Up
transcript_HQ_Sdtol_transcript31641/f4p0/2490	3.6736	0.010763	Up	2.7886	0.0038562	Up	1.9926	0.029925	Up
transcript_HQ_Sdtol_transcript58949/f2p0/1775	2.4695	0.011179	Up	2.5587	0.0060491	Up	2.1864	0.0033631	Up
transcript_HQ_Sdtol_transcript44218/f7p0/2041	-2.9025	0.0123	Down	-2.8021	0.009054	Down	-3.834	0.00013095	Down
transcript_HQ_Sdtol_transcript75219/f7p0/1250	2.6977	0.013037	Up	2.7923	0.007299	Up	2.5204	0.00059357	Up
transcript_HQ_Sdtol_transcript15172/f4p0/3201	Inf	0.013272	Up	Inf	0.029246	Up	Inf	0.00074035	Up
transcript_HQ_Sdtol_transcript41693/f2p0/2199	-2.4946	0.014179	Down	-2.9014	0.0013115	Down	-3.2468	3.7518e-06	Down
transcript_HQ_Sdtol_transcript78284/f2p0/1218	-2.6472	0.014838	Down	-2.9294	0.0032924	Down	-3.7508	8.0508e-07	Down
transcript_HQ_Sdtol_transcript19671/f16p0/2973	-3.1614	0.015099	Down	-3.2094	0.0084971	Down	-2.8856	0.012171	Down
transcript_HQ_Sdtol_transcript72946/f9p0/1363	2.4265	0.016645	Up	2.5951	0.0055938	Up	3.1253	6.0314e-06	Up
transcript_HQ_Sdtol_transcript594/f2p0/5787	4.2875	0.017914	Up	4.3119	0.013354	Up	4.6775	0.00012752	Up
transcript_HQ_Sdtol_transcript22572/f7p0/2843	3.3661	0.018292	Up	3.4518	0.0092932	Up	3.5914	0.0010336	Up
transcript_HQ_Sdtol_transcript85971/f3p0/745	3.2142	0.019328	Up	4.4683	1.7509e-06	Up	5.9502	1.0086e-06	Up
transcript_HQ_Sdtol_transcript60344/f2p0/1706	-3.2184	0.019856	Down	-3.4647	0.0057911	Down	-3.0466	0.0059888	Down
transcript_HQ_Sdtol_transcript21776/f2p0/2813	Inf	0.019938	Up	Inf	2.0669e-05	Up	Inf	0.00013095	Up
transcript_HQ_Sdtol_transcript79880/f2p0/1164	3.0419	0.020022	Up	4.3254	1.79e-06	Up	3.9891	0.00017239	Up
transcript_HQ_Sdtol_transcript38794/f4p0/2264	Inf	0.020495	Up	Inf	0.0013364	Up	Inf	2.1147e-27	Up
transcript_HQ_Sdtol_transcript68821/f2p0/1487	-2.8101	0.021603	Down	-3.7436	0.00055794	Down	-5.0722	4.6317e-09	Down
transcript_HQ_Sdtol_transcript35446/f2p0/2375	-2.585	0.024348	Down	-2.4909	0.0206	Down	-2.1211	0.012365	Down
transcript_HQ_Sdtol_transcript68299/f3p0/1489	4.3692	0.02468	Up	5.8023	6.4936e-06	Up	5.9151	1.2003e-08	Up
transcript_HQ_Sdtol_transcript5520/f9p0/4038	5.3058	0.024797	Up	6.1717	2.6618e-05	Up	5.5135	0.00076003	Up
transcript_HQ_Sdtol_transcript39565/f6p0/2241	4.8717	0.025439	Up	5.8367	0.00020455	Up	4.9818	0.001631	Up
transcript_HQ_Sdtol_transcript8591/f25p0/3710	5.9635	0.027989	Up	6.1081	0.013344	Up	5.9935	0.011928	Up
transcript_HQ_Sdtol_transcript17574/f11p0/3059	3.5766	0.028064	Up	4.3482	9.105e-07	Up	4.8766	7.68e-08	Up
transcript_HQ_Sdtol_transcript85779/f2p0/787	-2.6362	0.028767	Down	-2.5803	0.028293	Down	-4.6736	1.0577e-05	Down
transcript_HQ_Sdtol_transcript76842/f3p0/1267	-2.768	0.029281	Down	-2.8041	0.014139	Down	-2.6581	0.0091207	Down
transcript_HQ_Sdtol_transcript11723/f2p0/3471	Inf	0.032523	Up	Inf	6.6575e-17	Up	Inf	0.010607	Up
transcript_HQ_Sdtol_transcript61619/f9p0/1658	3.0532	0.033185	Up	3.4272	0.0016757	Up	3.5938	1.2909e-05	Up
transcript_HQ_Sdtol_transcript57194/f3p0/1779	2.2172	0.033894	Up	3.2639	0.00013567	Up	3.2862	1.7464e-06	Up
transcript_HQ_Sdtol_transcript1965/f2p0/4879	3.4801	0.034401	Up	5.2657	7.9211e-08	Up	6.0214	1.2832e-06	Up
transcript_HQ_Sdtol_transcript23208/f9p0/2758	-2.2287	0.034401	Down	-2.1149	0.039787	Down	-2.343	0.0013001	Down
transcript_HQ_Sdtol_transcript59107/f2p0/1733	-2.8338	0.035712	Down	-4.785	0.00010258	Down	-7.4309	1.7622e-09	Down
transcript_HQ_Sdtol_transcript77814/f33p0/1205	-5.7344	0.037181	Down	-5.0578	0.042643	Down	-7.4854	0.00082876	Down
transcript_HQ_Sdtol_transcript58593/f2p0/1750	3.2631	0.038695	Up	3.4596	0.014216	Up	2.8531	0.029184	Up
transcript_HQ_Sdtol_transcript47415/f2p0/2025	3.9788	0.038895	Up	4.3002	0.0085915	Up	4.3515	0.0004969	Up
transcript_HQ_Sdtol_transcript24153/f8p0/2772	2.8564	0.039503	Up	3.6895	0.00016867	Up	4.1804	8.9589e-09	Up
transcript_HQ_Sdtol_transcript17119/f11p0/3100	3.1497	0.040018	Up	3.9544	0.00067118	Up	3.3947	0.00065768	Up
transcript_HQ_Sdtol_transcript61621/f4p0/1676	2.2671	0.040899	Up	2.3041	0.02297	Up	2.0637	0.0092164	Up
transcript_HQ_Sdtol_transcript9668/f3p0/3613	-2.2622	0.044526	Down	-2.8252	0.002954	Down	-2.5318	0.00079746	Down
transcript_HQ_Sdtol_transcript28170/f2p0/2624	-2.2227	0.044799	Down	-2.356	0.01883	Down	-3.4691	4.7284e-07	Down

## Sheet: Table S7
Table S7 GO analysis of DEGs in MD/CK
GO_accession	Description	Term_type	Over_represented_pValue	Corrected_pValue	DEG_item	DEG_list	Bg_item	Bg_list	Gene_names
GO:0006597	spermine biosynthetic process	biological_process	1.7999e-07	0.00011843	7	531	23	27869	transcript_HQ_Sdtol_transcript49220/f19p0/1968,transcript_HQ_Sdtol_transcript49828/f2p0/1956,transcript_HQ_Sdtol_transcript46801/f5p0/2037,transcript_HQ_Sdtol_transcript47520/f10p0/1978,transcript_HQ_Sdtol_transcript54141/f118p0/1821,transcript_LQ_Sdtol_transcript49150/f2p0/1949,transcript_LQ_Sdtol_transcript50361/f2p0/1958
GO:0008215	spermine metabolic process	biological_process	1.7999e-07	0.00011843	7	531	23	27869	transcript_HQ_Sdtol_transcript47520/f10p0/1978,transcript_HQ_Sdtol_transcript54141/f118p0/1821,transcript_LQ_Sdtol_transcript50361/f2p0/1958,transcript_LQ_Sdtol_transcript49150/f2p0/1949,transcript_HQ_Sdtol_transcript49220/f19p0/1968,transcript_HQ_Sdtol_transcript49828/f2p0/1956,transcript_HQ_Sdtol_transcript46801/f5p0/2037
GO:0008216	spermidine metabolic process	biological_process	1.7999e-07	0.00011843	7	531	23	27869	transcript_HQ_Sdtol_transcript54141/f118p0/1821,transcript_LQ_Sdtol_transcript50361/f2p0/1958,transcript_LQ_Sdtol_transcript49150/f2p0/1949,transcript_HQ_Sdtol_transcript47520/f10p0/1978,transcript_HQ_Sdtol_transcript46801/f5p0/2037,transcript_HQ_Sdtol_transcript49220/f19p0/1968,transcript_HQ_Sdtol_transcript49828/f2p0/1956
GO:0008295	spermidine biosynthetic process	biological_process	1.7999e-07	0.00011843	7	531	23	27869	transcript_HQ_Sdtol_transcript46801/f5p0/2037,transcript_HQ_Sdtol_transcript49220/f19p0/1968,transcript_HQ_Sdtol_transcript49828/f2p0/1956,transcript_HQ_Sdtol_transcript54141/f118p0/1821,transcript_LQ_Sdtol_transcript50361/f2p0/1958,transcript_LQ_Sdtol_transcript49150/f2p0/1949,transcript_HQ_Sdtol_transcript47520/f10p0/1978
GO:0006595	polyamine metabolic process	biological_process	3.4748e-07	0.00013618	7	531	25	27869	transcript_LQ_Sdtol_transcript50361/f2p0/1958,transcript_LQ_Sdtol_transcript49150/f2p0/1949,transcript_HQ_Sdtol_transcript54141/f118p0/1821,transcript_HQ_Sdtol_transcript47520/f10p0/1978,transcript_HQ_Sdtol_transcript46801/f5p0/2037,transcript_HQ_Sdtol_transcript49828/f2p0/1956,transcript_HQ_Sdtol_transcript49220/f19p0/1968
GO:0006596	polyamine biosynthetic process	biological_process	3.4748e-07	0.00013618	7	531	25	27869	transcript_HQ_Sdtol_transcript46801/f5p0/2037,transcript_HQ_Sdtol_transcript49828/f2p0/1956,transcript_HQ_Sdtol_transcript49220/f19p0/1968,transcript_LQ_Sdtol_transcript49150/f2p0/1949,transcript_LQ_Sdtol_transcript50361/f2p0/1958,transcript_HQ_Sdtol_transcript54141/f118p0/1821,transcript_HQ_Sdtol_transcript47520/f10p0/1978
GO:0097164	ammonium ion metabolic process	biological_process	3.4748e-07	0.00013618	7	531	25	27869	transcript_HQ_Sdtol_transcript49220/f19p0/1968,transcript_HQ_Sdtol_transcript49828/f2p0/1956,transcript_HQ_Sdtol_transcript46801/f5p0/2037,transcript_HQ_Sdtol_transcript47520/f10p0/1978,transcript_HQ_Sdtol_transcript54141/f118p0/1821,transcript_LQ_Sdtol_transcript49150/f2p0/1949,transcript_LQ_Sdtol_transcript50361/f2p0/1958
GO:0000160	phosphorelay signal transduction system	biological_process	4.8644e-07	0.00017331	15	531	165	27869	transcript_HQ_Sdtol_transcript24383/f2p0/2772,transcript_HQ_Sdtol_transcript38521/f5p0/2258,transcript_HQ_Sdtol_transcript34214/f21p0/2371,transcript_HQ_Sdtol_transcript20707/f4p0/2921,transcript_HQ_Sdtol_transcript30361/f2p0/2539,transcript_HQ_Sdtol_transcript13093/f2p0/3366,transcript_HQ_Sdtol_transcript21915/f11p0/2862,transcript_HQ_Sdtol_transcript9706/f2p0/3617,transcript_HQ_Sdtol_transcript…
GO:0009309	amine biosynthetic process	biological_process	1.4021e-06	0.00042267	7	531	30	27869	transcript_LQ_Sdtol_transcript49150/f2p0/1949,transcript_LQ_Sdtol_transcript50361/f2p0/1958,transcript_HQ_Sdtol_transcript54141/f118p0/1821,transcript_HQ_Sdtol_transcript47520/f10p0/1978,transcript_HQ_Sdtol_transcript46801/f5p0/2037,transcript_HQ_Sdtol_transcript49828/f2p0/1956,transcript_HQ_Sdtol_transcript49220/f19p0/1968
GO:0042401	cellular biogenic amine biosynthetic process	biological_process	1.4021e-06	0.00042267	7	531	30	27869	transcript_HQ_Sdtol_transcript49220/f19p0/1968,transcript_HQ_Sdtol_transcript49828/f2p0/1956,transcript_HQ_Sdtol_transcript46801/f5p0/2037,transcript_HQ_Sdtol_transcript47520/f10p0/1978,transcript_HQ_Sdtol_transcript54141/f118p0/1821,transcript_LQ_Sdtol_transcript50361/f2p0/1958,transcript_LQ_Sdtol_transcript49150/f2p0/1949
GO:0009308	amine metabolic process	biological_process	5.2115e-06	0.0014589	13	531	146	27869	transcript_HQ_Sdtol_transcript54987/f14p0/1804,transcript_HQ_Sdtol_transcript46801/f5p0/2037,transcript_HQ_Sdtol_transcript48001/f2p0/2003,transcript_HQ_Sdtol_transcript49220/f19p0/1968,transcript_HQ_Sdtol_transcript48034/f49p0/1893,transcript_HQ_Sdtol_transcript54141/f118p0/1821,transcript_LQ_Sdtol_transcript50361/f2p0/1958,transcript_HQ_Sdtol_transcript47520/f10p0/1978,transcript_HQ_Sdtol_trans…
GO:0006576	cellular biogenic amine metabolic process	biological_process	2.1302e-05	0.0043937	11	531	120	27869	transcript_LQ_Sdtol_transcript49150/f2p0/1949,transcript_HQ_Sdtol_transcript1666/f6p0/4945,transcript_HQ_Sdtol_transcript49828/f2p0/1956,transcript_HQ_Sdtol_transcript15576/f3p0/3233,transcript_LQ_Sdtol_transcript50361/f2p0/1958,transcript_HQ_Sdtol_transcript48034/f49p0/1893,transcript_HQ_Sdtol_transcript54141/f118p0/1821,transcript_HQ_Sdtol_transcript47520/f10p0/1978,transcript_HQ_Sdtol_transcri…
GO:0044106	cellular amine metabolic process	biological_process	2.1302e-05	0.0043937	11	531	120	27869	transcript_HQ_Sdtol_transcript49220/f19p0/1968,transcript_HQ_Sdtol_transcript48001/f2p0/2003,transcript_HQ_Sdtol_transcript46801/f5p0/2037,transcript_HQ_Sdtol_transcript47520/f10p0/1978,transcript_LQ_Sdtol_transcript50361/f2p0/1958,transcript_HQ_Sdtol_transcript54141/f118p0/1821,transcript_HQ_Sdtol_transcript48034/f49p0/1893,transcript_HQ_Sdtol_transcript15576/f3p0/3233,transcript_HQ_Sdtol_transc…
GO:0006772	thiamine metabolic process	biological_process	8.4138e-05	0.012828	4	531	13	27869	transcript_HQ_Sdtol_transcript26537/f28p0/2651,transcript_HQ_Sdtol_transcript31401/f8p0/2485,transcript_HQ_Sdtol_transcript12130/f2p0/3411,transcript_HQ_Sdtol_transcript30571/f4p0/2528
GO:0009228	thiamine biosynthetic process	biological_process	8.4138e-05	0.012828	4	531	13	27869	transcript_HQ_Sdtol_transcript30571/f4p0/2528,transcript_HQ_Sdtol_transcript12130/f2p0/3411,transcript_HQ_Sdtol_transcript31401/f8p0/2485,transcript_HQ_Sdtol_transcript26537/f28p0/2651
GO:0042723	thiamine-containing compound metabolic process	biological_process	8.4138e-05	0.012828	4	531	13	27869	transcript_HQ_Sdtol_transcript26537/f28p0/2651,transcript_HQ_Sdtol_transcript31401/f8p0/2485,transcript_HQ_Sdtol_transcript12130/f2p0/3411,transcript_HQ_Sdtol_transcript30571/f4p0/2528
GO:0042724	thiamine-containing compound biosynthetic process	biological_process	8.4138e-05	0.012828	4	531	13	27869	transcript_HQ_Sdtol_transcript12130/f2p0/3411,transcript_HQ_Sdtol_transcript31401/f8p0/2485,transcript_HQ_Sdtol_transcript26537/f28p0/2651,transcript_HQ_Sdtol_transcript30571/f4p0/2528
GO:0006480	N-terminal protein amino acid methylation	biological_process	9.165e-05	0.012828	5	531	24	27869	transcript_HQ_Sdtol_transcript68333/f23p0/1447,transcript_HQ_Sdtol_transcript73099/f2p0/1372,transcript_HQ_Sdtol_transcript59423/f5p0/1715,transcript_HQ_Sdtol_transcript42168/f4p0/2124,transcript_HQ_Sdtol_transcript75099/f2p0/1323
GO:0031365	N-terminal protein amino acid modification	biological_process	9.165e-05	0.012828	5	531	24	27869	transcript_HQ_Sdtol_transcript75099/f2p0/1323,transcript_HQ_Sdtol_transcript42168/f4p0/2124,transcript_HQ_Sdtol_transcript68333/f23p0/1447,transcript_HQ_Sdtol_transcript73099/f2p0/1372,transcript_HQ_Sdtol_transcript59423/f5p0/1715
GO:0008152	metabolic process	biological_process	0.00013739	0.018567	313	531	14174	27869	transcript_HQ_Sdtol_transcript60050/f3p0/1711,transcript_HQ_Sdtol_transcript78737/f2p0/1204,transcript_HQ_Sdtol_transcript39565/f6p0/2241,transcript_HQ_Sdtol_transcript84355/f3p0/882,transcript_HQ_Sdtol_transcript42658/f53p0/2084,transcript_HQ_Sdtol_transcript35947/f3p0/2350,transcript_HQ_Sdtol_transcript76453/f7p0/1229,transcript_HQ_Sdtol_transcript1711/f3p0/4975,transcript_HQ_Sdtol_transcript46…
GO:1901362	organic cyclic compound biosynthetic process	biological_process	0.00021611	0.027485	86	531	3072	27869	transcript_HQ_Sdtol_transcript35947/f3p0/2350,transcript_HQ_Sdtol_transcript26537/f28p0/2651,transcript_HQ_Sdtol_transcript81674/f2p0/1104,transcript_HQ_Sdtol_transcript15576/f3p0/3233,transcript_HQ_Sdtol_transcript57958/f2p0/1791,transcript_HQ_Sdtol_transcript76631/f28p0/1224,transcript_HQ_Sdtol_transcript31401/f8p0/2485,transcript_HQ_Sdtol_transcript39565/f6p0/2241,transcript_HQ_Sdtol_transcrip…
GO:0000302	response to reactive oxygen species	biological_process	0.00023144	0.027485	3	531	7	27869	transcript_HQ_Sdtol_transcript32983/f2p0/2483,transcript_HQ_Sdtol_transcript30361/f2p0/2539,transcript_HQ_Sdtol_transcript30823/f4p0/2516
GO:1901031	regulation of response to reactive oxygen species	biological_process	0.00023144	0.027485	3	531	7	27869	transcript_HQ_Sdtol_transcript32983/f2p0/2483,transcript_HQ_Sdtol_transcript30361/f2p0/2539,transcript_HQ_Sdtol_transcript30823/f4p0/2516
GO:1902882	regulation of response to oxidative stress	biological_process	0.00023144	0.027485	3	531	7	27869	transcript_HQ_Sdtol_transcript30823/f4p0/2516,transcript_HQ_Sdtol_transcript32983/f2p0/2483,transcript_HQ_Sdtol_transcript30361/f2p0/2539
GO:0004014	adenosylmethionine decarboxylase activity	molecular_function	1.7999e-07	0.00011843	7	531	23	27869	transcript_HQ_Sdtol_transcript47520/f10p0/1978,transcript_HQ_Sdtol_transcript54141/f118p0/1821,transcript_LQ_Sdtol_transcript49150/f2p0/1949,transcript_LQ_Sdtol_transcript50361/f2p0/1958,transcript_HQ_Sdtol_transcript49220/f19p0/1968,transcript_HQ_Sdtol_transcript49828/f2p0/1956,transcript_HQ_Sdtol_transcript46801/f5p0/2037
GO:0003700	transcription factor activity, sequence-specific DNA binding	molecular_function	1.9103e-07	0.00011843	37	531	739	27869	transcript_HQ_Sdtol_transcript67267/f2p0/1540,transcript_HQ_Sdtol_transcript27432/f3p0/2653,transcript_HQ_Sdtol_transcript29829/f3p0/2581,transcript_HQ_Sdtol_transcript35947/f3p0/2350,transcript_HQ_Sdtol_transcript42186/f2p0/2166,transcript_HQ_Sdtol_transcript60831/f7p0/1692,transcript_HQ_Sdtol_transcript39565/f6p0/2241,transcript_HQ_Sdtol_transcript38521/f5p0/2258,transcript_HQ_Sdtol_transcript5…
GO:0001071	nucleic acid binding transcription factor activity	molecular_function	2.1153e-07	0.00011843	37	531	742	27869	transcript_HQ_Sdtol_transcript83085/f2p0/1028,transcript_HQ_Sdtol_transcript66237/f3p0/1576,transcript_HQ_Sdtol_transcript17236/f2p0/3112,transcript_HQ_Sdtol_transcript73222/f8p0/1353,transcript_HQ_Sdtol_transcript47415/f2p0/2025,transcript_HQ_Sdtol_transcript51447/f2p0/1921,transcript_HQ_Sdtol_transcript35947/f3p0/2350,transcript_HQ_Sdtol_transcript42186/f2p0/2166,transcript_HQ_Sdtol_transcript6…
GO:0043565	sequence-specific DNA binding	molecular_function	7.734e-06	0.0020206	25	531	475	27869	transcript_HQ_Sdtol_transcript17236/f2p0/3112,transcript_HQ_Sdtol_transcript73222/f8p0/1353,transcript_HQ_Sdtol_transcript36948/f2p0/2313,transcript_HQ_Sdtol_transcript51447/f2p0/1921,transcript_HQ_Sdtol_transcript47415/f2p0/2025,transcript_HQ_Sdtol_transcript5353/f4p0/4002,transcript_HQ_Sdtol_transcript40530/f9p0/2208,transcript_HQ_Sdtol_transcript69081/f2p0/1486,transcript_HQ_Sdtol_transcript66…
GO:0071949	FAD binding	molecular_function	1.0698e-05	0.0026203	12	531	133	27869	transcript_HQ_Sdtol_transcript67482/f4p0/1525,transcript_HQ_Sdtol_transcript20380/f5p0/2917,transcript_HQ_Sdtol_transcript75602/f8p0/1290,transcript_HQ_Sdtol_transcript22250/f5p0/2858,transcript_HQ_Sdtol_transcript49964/f5p0/1931,transcript_HQ_Sdtol_transcript15321/f2p0/3235,transcript_HQ_Sdtol_transcript69110/f3p0/1486,transcript_HQ_Sdtol_transcript28170/f2p0/2624,transcript_HQ_Sdtol_transcript2…
GO:0008171	O-methyltransferase activity	molecular_function	3.4115e-05	0.0066849	9	531	82	27869	transcript_HQ_Sdtol_transcript39945/f7p0/2212,transcript_HQ_Sdtol_transcript85021/f2p0/872,transcript_HQ_Sdtol_transcript75099/f2p0/1323,transcript_HQ_Sdtol_transcript42168/f4p0/2124,transcript_HQ_Sdtol_transcript46756/f8p0/1978,transcript_HQ_Sdtol_transcript79886/f17p0/1117,transcript_HQ_Sdtol_transcript68333/f23p0/1447,transcript_HQ_Sdtol_transcript59423/f5p0/1715,transcript_HQ_Sdtol_transcript…
GO:0098519	nucleotide phosphatase activity, acting on free nucleotides	molecular_function	5.0578e-05	0.0094387	12	531	165	27869	transcript_HQ_Sdtol_transcript1711/f3p0/4975,transcript_HQ_Sdtol_transcript1910/f2p0/4877,transcript_HQ_Sdtol_transcript29082/f3p0/2587,transcript_HQ_Sdtol_transcript1511/f2p0/5048,transcript_HQ_Sdtol_transcript1666/f6p0/4945,transcript_HQ_Sdtol_transcript1773/f3p0/4934,transcript_HQ_Sdtol_transcript1982/f3p0/4837,transcript_HQ_Sdtol_transcript48001/f2p0/2003,transcript_HQ_Sdtol_transcript1337/f3…
GO:0016160	amylase activity	molecular_function	9.0127e-05	0.012828	6	531	39	27869	transcript_HQ_Sdtol_transcript53179/f2p0/1884,transcript_HQ_Sdtol_transcript20795/f2p0/2947,transcript_HQ_Sdtol_transcript82104/f2p0/1062,transcript_HQ_Sdtol_transcript14986/f2p0/3253,transcript_HQ_Sdtol_transcript9638/f3p0/3619,transcript_HQ_Sdtol_transcript9315/f6p0/3630
Table S7 GO analysis of DEGs in SD/CK
GO_accession	Description	Term_type	Over_represented_pValue	Corrected_pValue	DEG_item	DEG_list	Bg_item	Bg_list	Gene_names
GO:0000160	phosphorelay signal transduction system	biological_process	9.9283e-17	3.8909e-13	37	1245	165	27869	transcript_HQ_Sdtol_transcript9870/f3p0/3601,transcript_HQ_Sdtol_transcript17431/f2p0/3117,transcript_HQ_Sdtol_transcript14230/f2p0/3323,transcript_HQ_Sdtol_transcript24383/f2p0/2772,transcript_HQ_Sdtol_transcript72333/f68p0/1302,transcript_HQ_Sdtol_transcript27006/f3p0/2659,transcript_HQ_Sdtol_transcript17119/f11p0/3100,transcript_HQ_Sdtol_transcript20895/f4p0/2916,transcript_HQ_Sdtol_transcript…
GO:0009309	amine biosynthetic process	biological_process	1.1578e-11	1.5125e-08	14	1245	30	27869	transcript_HQ_Sdtol_transcript49220/f19p0/1968,transcript_HQ_Sdtol_transcript54141/f118p0/1821,transcript_LQ_Sdtol_transcript49150/f2p0/1949,transcript_LQ_Sdtol_transcript50361/f2p0/1958,transcript_HQ_Sdtol_transcript46801/f5p0/2037,transcript_HQ_Sdtol_transcript71307/f3p0/1420,transcript_HQ_Sdtol_transcript49828/f2p0/1956,transcript_HQ_Sdtol_transcript30064/f8p0/2546,transcript_HQ_Sdtol_transcri…
GO:0042401	cellular biogenic amine biosynthetic process	biological_process	1.1578e-11	1.5125e-08	14	1245	30	27869	transcript_LQ_Sdtol_transcript49150/f2p0/1949,transcript_HQ_Sdtol_transcript54141/f118p0/1821,transcript_HQ_Sdtol_transcript49220/f19p0/1968,transcript_HQ_Sdtol_transcript30064/f8p0/2546,transcript_HQ_Sdtol_transcript49828/f2p0/1956,transcript_HQ_Sdtol_transcript46801/f5p0/2037,transcript_HQ_Sdtol_transcript71307/f3p0/1420,transcript_LQ_Sdtol_transcript50361/f2p0/1958,transcript_HQ_Sdtol_transcri…
GO:0006597	spermine biosynthetic process	biological_process	1.3819e-09	6.7695e-07	11	1245	23	27869	transcript_HQ_Sdtol_transcript59074/f3p0/1737,transcript_HQ_Sdtol_transcript25349/f2p0/2715,transcript_HQ_Sdtol_transcript48841/f2p0/2018,transcript_HQ_Sdtol_transcript21535/f8p0/2846,transcript_HQ_Sdtol_transcript49828/f2p0/1956,transcript_HQ_Sdtol_transcript30064/f8p0/2546,transcript_LQ_Sdtol_transcript50361/f2p0/1958,transcript_HQ_Sdtol_transcript46801/f5p0/2037,transcript_HQ_Sdtol_transcript5…
GO:0008215	spermine metabolic process	biological_process	1.3819e-09	6.7695e-07	11	1245	23	27869	transcript_HQ_Sdtol_transcript54141/f118p0/1821,transcript_LQ_Sdtol_transcript49150/f2p0/1949,transcript_HQ_Sdtol_transcript49220/f19p0/1968,transcript_HQ_Sdtol_transcript49828/f2p0/1956,transcript_HQ_Sdtol_transcript30064/f8p0/2546,transcript_LQ_Sdtol_transcript50361/f2p0/1958,transcript_HQ_Sdtol_transcript46801/f5p0/2037,transcript_HQ_Sdtol_transcript48841/f2p0/2018,transcript_HQ_Sdtol_transcri…
GO:0008216	spermidine metabolic process	biological_process	1.3819e-09	6.7695e-07	11	1245	23	27869	transcript_HQ_Sdtol_transcript49828/f2p0/1956,transcript_HQ_Sdtol_transcript30064/f8p0/2546,transcript_LQ_Sdtol_transcript50361/f2p0/1958,transcript_HQ_Sdtol_transcript46801/f5p0/2037,transcript_HQ_Sdtol_transcript54141/f118p0/1821,transcript_LQ_Sdtol_transcript49150/f2p0/1949,transcript_HQ_Sdtol_transcript49220/f19p0/1968,transcript_HQ_Sdtol_transcript59074/f3p0/1737,transcript_HQ_Sdtol_transcri…
GO:0008295	spermidine biosynthetic process	biological_process	1.3819e-09	6.7695e-07	11	1245	23	27869	transcript_HQ_Sdtol_transcript49220/f19p0/1968,transcript_LQ_Sdtol_transcript49150/f2p0/1949,transcript_HQ_Sdtol_transcript54141/f118p0/1821,transcript_HQ_Sdtol_transcript46801/f5p0/2037,transcript_LQ_Sdtol_transcript50361/f2p0/1958,transcript_HQ_Sdtol_transcript30064/f8p0/2546,transcript_HQ_Sdtol_transcript49828/f2p0/1956,transcript_HQ_Sdtol_transcript21535/f8p0/2846,transcript_HQ_Sdtol_transcri…
GO:0006595	polyamine metabolic process	biological_process	4.2637e-09	1.2853e-06	11	1245	25	27869	transcript_HQ_Sdtol_transcript48841/f2p0/2018,transcript_HQ_Sdtol_transcript25349/f2p0/2715,transcript_HQ_Sdtol_transcript21535/f8p0/2846,transcript_HQ_Sdtol_transcript59074/f3p0/1737,transcript_HQ_Sdtol_transcript54141/f118p0/1821,transcript_LQ_Sdtol_transcript49150/f2p0/1949,transcript_HQ_Sdtol_transcript49220/f19p0/1968,transcript_HQ_Sdtol_transcript49828/f2p0/1956,transcript_HQ_Sdtol_transcri…
GO:0006596	polyamine biosynthetic process	biological_process	4.2637e-09	1.2853e-06	11	1245	25	27869	transcript_LQ_Sdtol_transcript50361/f2p0/1958,transcript_HQ_Sdtol_transcript46801/f5p0/2037,transcript_HQ_Sdtol_transcript49828/f2p0/1956,transcript_HQ_Sdtol_transcript30064/f8p0/2546,transcript_HQ_Sdtol_transcript49220/f19p0/1968,transcript_HQ_Sdtol_transcript54141/f118p0/1821,transcript_LQ_Sdtol_transcript49150/f2p0/1949,transcript_HQ_Sdtol_transcript59074/f3p0/1737,transcript_HQ_Sdtol_transcri…
GO:0097164	ammonium ion metabolic process	biological_process	4.2637e-09	1.2853e-06	11	1245	25	27869	transcript_HQ_Sdtol_transcript21535/f8p0/2846,transcript_HQ_Sdtol_transcript25349/f2p0/2715,transcript_HQ_Sdtol_transcript48841/f2p0/2018,transcript_HQ_Sdtol_transcript59074/f3p0/1737,transcript_HQ_Sdtol_transcript49220/f19p0/1968,transcript_LQ_Sdtol_transcript49150/f2p0/1949,transcript_HQ_Sdtol_transcript54141/f118p0/1821,transcript_HQ_Sdtol_transcript46801/f5p0/2037,transcript_LQ_Sdtol_transcri…
GO:0006480	N-terminal protein amino acid methylation	biological_process	6.6747e-07	0.00017439	9	1245	24	27869	transcript_HQ_Sdtol_transcript68333/f23p0/1447,transcript_HQ_Sdtol_transcript59423/f5p0/1715,transcript_HQ_Sdtol_transcript75099/f2p0/1323,transcript_HQ_Sdtol_transcript73099/f2p0/1372,transcript_HQ_Sdtol_transcript31802/f4p0/2445,transcript_HQ_Sdtol_transcript42168/f4p0/2124,transcript_HQ_Sdtol_transcript65591/f5p0/1573,transcript_HQ_Sdtol_transcript69742/f3p0/1478,transcript_HQ_Sdtol_transcript…
GO:0031365	N-terminal protein amino acid modification	biological_process	6.6747e-07	0.00017439	9	1245	24	27869	transcript_HQ_Sdtol_transcript68304/f6p0/1503,transcript_HQ_Sdtol_transcript69742/f3p0/1478,transcript_HQ_Sdtol_transcript65591/f5p0/1573,transcript_HQ_Sdtol_transcript42168/f4p0/2124,transcript_HQ_Sdtol_transcript31802/f4p0/2445,transcript_HQ_Sdtol_transcript73099/f2p0/1372,transcript_HQ_Sdtol_transcript75099/f2p0/1323,transcript_HQ_Sdtol_transcript68333/f23p0/1447,transcript_HQ_Sdtol_transcript…
GO:0006772	thiamine metabolic process	biological_process	1.0887e-05	0.0019331	6	1245	13	27869	transcript_HQ_Sdtol_transcript12130/f2p0/3411,transcript_HQ_Sdtol_transcript16735/f7p0/3130,transcript_HQ_Sdtol_transcript26537/f28p0/2651,transcript_HQ_Sdtol_transcript31401/f8p0/2485,transcript_HQ_Sdtol_transcript26587/f5p0/2671,transcript_HQ_Sdtol_transcript30571/f4p0/2528
GO:0009228	thiamine biosynthetic process	biological_process	1.0887e-05	0.0019331	6	1245	13	27869	transcript_HQ_Sdtol_transcript30571/f4p0/2528,transcript_HQ_Sdtol_transcript26537/f28p0/2651,transcript_HQ_Sdtol_transcript31401/f8p0/2485,transcript_HQ_Sdtol_transcript26587/f5p0/2671,transcript_HQ_Sdtol_transcript12130/f2p0/3411,transcript_HQ_Sdtol_transcript16735/f7p0/3130
GO:0042723	thiamine-containing compound metabolic process	biological_process	1.0887e-05	0.0019331	6	1245	13	27869	transcript_HQ_Sdtol_transcript26587/f5p0/2671,transcript_HQ_Sdtol_transcript26537/f28p0/2651,transcript_HQ_Sdtol_transcript31401/f8p0/2485,transcript_HQ_Sdtol_transcript30571/f4p0/2528,transcript_HQ_Sdtol_transcript16735/f7p0/3130,transcript_HQ_Sdtol_transcript12130/f2p0/3411
GO:0042724	thiamine-containing compound biosynthetic process	biological_process	1.0887e-05	0.0019331	6	1245	13	27869	transcript_HQ_Sdtol_transcript26587/f5p0/2671,transcript_HQ_Sdtol_transcript31401/f8p0/2485,transcript_HQ_Sdtol_transcript26537/f28p0/2651,transcript_HQ_Sdtol_transcript30571/f4p0/2528,transcript_HQ_Sdtol_transcript16735/f7p0/3130,transcript_HQ_Sdtol_transcript12130/f2p0/3411
GO:0044275	cellular carbohydrate catabolic process	biological_process	3.7796e-05	0.005486	7	1245	22	27869	transcript_HQ_Sdtol_transcript31477/f3p0/2510,transcript_HQ_Sdtol_transcript77814/f33p0/1205,transcript_HQ_Sdtol_transcript41237/f11p0/2129,transcript_HQ_Sdtol_transcript33068/f7p0/2439,transcript_HQ_Sdtol_transcript41515/f2p0/2193,transcript_HQ_Sdtol_transcript41545/f8p0/2108,transcript_HQ_Sdtol_transcript27951/f3p0/2645
GO:0008152	metabolic process	biological_process	0.00010953	0.014308	700	1245	14174	27869	transcript_HQ_Sdtol_transcript49497/f4p0/1891,transcript_HQ_Sdtol_transcript21041/f2p0/2911,transcript_HQ_Sdtol_transcript83452/f4p0/991,transcript_HQ_Sdtol_transcript73350/f2p0/1392,transcript_HQ_Sdtol_transcript38057/f4p0/2170,transcript_HQ_Sdtol_transcript22929/f7p0/2820,transcript_HQ_Sdtol_transcript594/f2p0/5787,transcript_HQ_Sdtol_transcript40137/f4p0/2232,transcript_HQ_Sdtol_transcript3691…
GO:0035556	intracellular signal transduction	biological_process	0.00011496	0.014533	46	1245	582	27869	transcript_HQ_Sdtol_transcript34354/f2p0/2423,transcript_HQ_Sdtol_transcript4932/f8p0/4120,transcript_HQ_Sdtol_transcript11794/f3p0/3472,transcript_HQ_Sdtol_transcript42850/f2p0/2146,transcript_HQ_Sdtol_transcript34214/f21p0/2371,transcript_HQ_Sdtol_transcript9060/f3p0/3690,transcript_HQ_Sdtol_transcript38521/f5p0/2258,transcript_HQ_Sdtol_transcript13616/f2p0/3329,transcript_HQ_Sdtol_transcript30…
GO:0009251	glucan catabolic process	biological_process	0.00014268	0.015533	6	1245	19	27869	transcript_HQ_Sdtol_transcript41545/f8p0/2108,transcript_HQ_Sdtol_transcript27951/f3p0/2645,transcript_HQ_Sdtol_transcript41237/f11p0/2129,transcript_HQ_Sdtol_transcript31477/f3p0/2510,transcript_HQ_Sdtol_transcript33068/f7p0/2439,transcript_HQ_Sdtol_transcript41515/f2p0/2193
GO:0030245	cellulose catabolic process	biological_process	0.00014268	0.015533	6	1245	19	27869	transcript_HQ_Sdtol_transcript41515/f2p0/2193,transcript_HQ_Sdtol_transcript33068/f7p0/2439,transcript_HQ_Sdtol_transcript41237/f11p0/2129,transcript_HQ_Sdtol_transcript31477/f3p0/2510,transcript_HQ_Sdtol_transcript27951/f3p0/2645,transcript_HQ_Sdtol_transcript41545/f8p0/2108
GO:0044247	cellular polysaccharide catabolic process	biological_process	0.00014268	0.015533	6	1245	19	27869	transcript_HQ_Sdtol_transcript41237/f11p0/2129,transcript_HQ_Sdtol_transcript31477/f3p0/2510,transcript_HQ_Sdtol_transcript41515/f2p0/2193,transcript_HQ_Sdtol_transcript33068/f7p0/2439,transcript_HQ_Sdtol_transcript27951/f3p0/2645,transcript_HQ_Sdtol_transcript41545/f8p0/2108
GO:0051275	beta-glucan catabolic process	biological_process	0.00014268	0.015533	6	1245	19	27869	transcript_HQ_Sdtol_transcript41515/f2p0/2193,transcript_HQ_Sdtol_transcript33068/f7p0/2439,transcript_HQ_Sdtol_transcript31477/f3p0/2510,transcript_HQ_Sdtol_transcript41237/f11p0/2129,transcript_HQ_Sdtol_transcript41545/f8p0/2108,transcript_HQ_Sdtol_transcript27951/f3p0/2645
GO:0000272	polysaccharide catabolic process	biological_process	0.00025022	0.026503	10	1245	58	27869	transcript_HQ_Sdtol_transcript82104/f2p0/1062,transcript_HQ_Sdtol_transcript33068/f7p0/2439,transcript_HQ_Sdtol_transcript27951/f3p0/2645,transcript_HQ_Sdtol_transcript41545/f8p0/2108,transcript_HQ_Sdtol_transcript30516/f7p0/2530,transcript_HQ_Sdtol_transcript41237/f11p0/2129,transcript_HQ_Sdtol_transcript53179/f2p0/1884,transcript_HQ_Sdtol_transcript31477/f3p0/2510,transcript_HQ_Sdtol_transcript…
GO:0050794	regulation of cellular process	biological_process	0.00028951	0.029092	203	1245	3616	27869	transcript_HQ_Sdtol_transcript73666/f2p0/1363,transcript_HQ_Sdtol_transcript60550/f6p0/1661,transcript_HQ_Sdtol_transcript68899/f6p0/1479,transcript_HQ_Sdtol_transcript65056/f2p0/1584,transcript_HQ_Sdtol_transcript5126/f3p0/4106,transcript_HQ_Sdtol_transcript79660/f2p0/1168,transcript_HQ_Sdtol_transcript58286/f8p0/1702,transcript_HQ_Sdtol_transcript82937/f5p0/1028,transcript_HQ_Sdtol_transcript26…
GO:0009308	amine metabolic process	biological_process	0.00031512	0.030121	17	1245	146	27869	transcript_HQ_Sdtol_transcript77773/f6p0/1232,transcript_HQ_Sdtol_transcript25349/f2p0/2715,transcript_HQ_Sdtol_transcript75312/f3p0/1309,transcript_HQ_Sdtol_transcript54987/f14p0/1804,transcript_HQ_Sdtol_transcript26650/f5p0/2673,transcript_HQ_Sdtol_transcript23820/f4p0/2775,transcript_HQ_Sdtol_transcript49220/f19p0/1968,transcript_LQ_Sdtol_transcript49150/f2p0/1949,transcript_LQ_Sdtol_transcrip…
GO:0065007	biological regulation	biological_process	0.00034767	0.032441	215	1245	3873	27869	transcript_HQ_Sdtol_transcript46269/f3p0/2051,transcript_HQ_Sdtol_transcript37203/f2p0/2299,transcript_HQ_Sdtol_transcript66227/f2p0/1562,transcript_HQ_Sdtol_transcript80271/f6p0/1142,transcript_HQ_Sdtol_transcript14724/f19p0/3246,transcript_HQ_Sdtol_transcript18973/f2p0/3014,transcript_HQ_Sdtol_transcript47415/f2p0/2025,transcript_HQ_Sdtol_transcript79200/f2p0/1201,transcript_HQ_Sdtol_transcript…
GO:0005976	polysaccharide metabolic process	biological_process	0.00044502	0.0398	23	1245	245	27869	transcript_HQ_Sdtol_transcript30356/f4p0/2529,transcript_HQ_Sdtol_transcript82104/f2p0/1062,transcript_HQ_Sdtol_transcript21354/f2p0/2928,transcript_HQ_Sdtol_transcript26000/f2p0/2709,transcript_HQ_Sdtol_transcript4736/f2p0/4226,transcript_HQ_Sdtol_transcript30516/f7p0/2530,transcript_HQ_Sdtol_transcript27951/f3p0/2645,transcript_HQ_Sdtol_transcript41545/f8p0/2108,transcript_HQ_Sdtol_transcript66…
GO:0004014	adenosylmethionine decarboxylase activity	molecular_function	1.3819e-09	6.7695e-07	11	1245	23	27869	transcript_HQ_Sdtol_transcript59074/f3p0/1737,transcript_HQ_Sdtol_transcript21535/f8p0/2846,transcript_HQ_Sdtol_transcript25349/f2p0/2715,transcript_HQ_Sdtol_transcript48841/f2p0/2018,transcript_HQ_Sdtol_transcript46801/f5p0/2037,transcript_LQ_Sdtol_transcript50361/f2p0/1958,transcript_HQ_Sdtol_transcript30064/f8p0/2546,transcript_HQ_Sdtol_transcript49828/f2p0/1956,transcript_HQ_Sdtol_transcript4…
GO:0003700	transcription factor activity, sequence-specific DNA binding	molecular_function	1.7895e-09	7.7922e-07	71	1245	739	27869	transcript_HQ_Sdtol_transcript29829/f3p0/2581,transcript_HQ_Sdtol_transcript40530/f9p0/2208,transcript_HQ_Sdtol_transcript32576/f5p0/2467,transcript_HQ_Sdtol_transcript63381/f2p0/1633,transcript_HQ_Sdtol_transcript47990/f2p0/2012,transcript_HQ_Sdtol_transcript73401/f5p0/1359,transcript_HQ_Sdtol_transcript38696/f2p0/2271,transcript_HQ_Sdtol_transcript83215/f2p0/1009,transcript_HQ_Sdtol_transcript6…
GO:0001071	nucleic acid binding transcription factor activity	molecular_function	2.1197e-09	8.3071e-07	71	1245	742	27869	transcript_HQ_Sdtol_transcript54970/f5p0/1817,transcript_HQ_Sdtol_transcript28757/f3p0/2597,transcript_HQ_Sdtol_transcript42130/f7p0/2155,transcript_HQ_Sdtol_transcript73222/f8p0/1353,transcript_HQ_Sdtol_transcript39565/f6p0/2241,transcript_HQ_Sdtol_transcript51018/f12p0/1880,transcript_HQ_Sdtol_transcript36155/f4p0/2342,transcript_HQ_Sdtol_transcript5353/f4p0/4002,transcript_HQ_Sdtol_transcript2…
GO:0004553	hydrolase activity, hydrolyzing O-glycosyl compounds	molecular_function	8.2504e-06	0.0019331	55	1245	658	27869	transcript_HQ_Sdtol_transcript63215/f2p0/1641,transcript_HQ_Sdtol_transcript79509/f7p0/1164,transcript_HQ_Sdtol_transcript79178/f7p0/1185,transcript_HQ_Sdtol_transcript42217/f5p0/2168,transcript_HQ_Sdtol_transcript34911/f2p0/2385,transcript_HQ_Sdtol_transcript35941/f4p0/2324,transcript_HQ_Sdtol_transcript54383/f16p0/1830,transcript_HQ_Sdtol_transcript72949/f5p0/1372,transcript_HQ_Sdtol_transcript…
GO:0004779	sulfate adenylyltransferase activity	molecular_function	1.0188e-05	0.0019331	5	1245	8	27869	transcript_HQ_Sdtol_transcript57995/f3p0/1764,transcript_HQ_Sdtol_transcript37298/f2p0/2307,transcript_HQ_Sdtol_transcript52240/f2p0/1898,transcript_HQ_Sdtol_transcript28379/f16p0/2590,transcript_HQ_Sdtol_transcript50494/f3p0/1989
GO:0004781	sulfate adenylyltransferase (ATP) activity	molecular_function	1.0188e-05	0.0019331	5	1245	8	27869	transcript_HQ_Sdtol_transcript52240/f2p0/1898,transcript_HQ_Sdtol_transcript28379/f16p0/2590,transcript_HQ_Sdtol_transcript50494/f3p0/1989,transcript_HQ_Sdtol_transcript37298/f2p0/2307,transcript_HQ_Sdtol_transcript57995/f3p0/1764
GO:0016831	carboxy-lyase activity	molecular_function	1.1345e-05	0.0019331	20	1245	147	27869	transcript_HQ_Sdtol_transcript30064/f8p0/2546,transcript_HQ_Sdtol_transcript46683/f4p0/2060,transcript_LQ_Sdtol_transcript50361/f2p0/1958,transcript_LQ_Sdtol_transcript49150/f2p0/1949,transcript_HQ_Sdtol_transcript49220/f19p0/1968,transcript_HQ_Sdtol_transcript17067/f2p0/3124,transcript_HQ_Sdtol_transcript41875/f2p0/2176,transcript_HQ_Sdtol_transcript25349/f2p0/2715,transcript_HQ_Sdtol_transcript…
GO:0016830	carbon-carbon lyase activity	molecular_function	2.3175e-05	0.0037843	22	1245	180	27869	transcript_HQ_Sdtol_transcript32759/f2p0/2459,transcript_HQ_Sdtol_transcript54141/f118p0/1821,transcript_HQ_Sdtol_transcript14468/f2p0/3278,transcript_HQ_Sdtol_transcript34348/f2p0/2416,transcript_HQ_Sdtol_transcript18637/f2p0/3036,transcript_HQ_Sdtol_transcript2574/f7p0/4616,transcript_HQ_Sdtol_transcript46801/f5p0/2037,transcript_HQ_Sdtol_transcript49828/f2p0/1956,transcript_HQ_Sdtol_transcript…
GO:0016798	hydrolase activity, acting on glycosyl bonds	molecular_function	2.7282e-05	0.0042767	55	1245	686	27869	transcript_HQ_Sdtol_transcript21607/f3p0/2891,transcript_HQ_Sdtol_transcript60500/f8p0/1692,transcript_HQ_Sdtol_transcript48952/f2p0/1985,transcript_HQ_Sdtol_transcript3919/f9p0/4281,transcript_HQ_Sdtol_transcript53760/f2p0/1862,transcript_HQ_Sdtol_transcript15645/f2p0/3201,transcript_HQ_Sdtol_transcript34657/f2p0/2350,transcript_HQ_Sdtol_transcript68299/f3p0/1489,transcript_HQ_Sdtol_transcript41…
GO:0071949	FAD binding	molecular_function	3.3548e-05	0.0050568	18	1245	133	27869	transcript_HQ_Sdtol_transcript22250/f5p0/2858,transcript_HQ_Sdtol_transcript33782/f12p0/2397,transcript_HQ_Sdtol_transcript20380/f5p0/2917,transcript_HQ_Sdtol_transcript75602/f8p0/1290,transcript_HQ_Sdtol_transcript28170/f2p0/2624,transcript_HQ_Sdtol_transcript18152/f5p0/3049,transcript_HQ_Sdtol_transcript45682/f4p0/2062,transcript_HQ_Sdtol_transcript67482/f4p0/1525,transcript_HQ_Sdtol_transcript…
GO:0008171	O-methyltransferase activity	molecular_function	9.2554e-05	0.012508	13	1245	82	27869	transcript_HQ_Sdtol_transcript54039/f2p0/1847,transcript_HQ_Sdtol_transcript68333/f23p0/1447,transcript_HQ_Sdtol_transcript59423/f5p0/1715,transcript_HQ_Sdtol_transcript31802/f4p0/2445,transcript_HQ_Sdtol_transcript73099/f2p0/1372,transcript_HQ_Sdtol_transcript75099/f2p0/1323,transcript_HQ_Sdtol_transcript65591/f5p0/1573,transcript_HQ_Sdtol_transcript42168/f4p0/2124,transcript_HQ_Sdtol_transcript…
GO:0008810	cellulase activity	molecular_function	0.00014268	0.015533	6	1245	19	27869	transcript_HQ_Sdtol_transcript27951/f3p0/2645,transcript_HQ_Sdtol_transcript41545/f8p0/2108,transcript_HQ_Sdtol_transcript41237/f11p0/2129,transcript_HQ_Sdtol_transcript31477/f3p0/2510,transcript_HQ_Sdtol_transcript33068/f7p0/2439,transcript_HQ_Sdtol_transcript41515/f2p0/2193
GO:0098519	nucleotide phosphatase activity, acting on free nucleotides	molecular_function	0.00027792	0.028662	18	1245	165	27869	transcript_HQ_Sdtol_transcript1534/f3p0/5035,transcript_HQ_Sdtol_transcript1400/f2p0/5113,transcript_HQ_Sdtol_transcript1982/f3p0/4837,transcript_HQ_Sdtol_transcript2375/f2p0/4768,transcript_HQ_Sdtol_transcript1711/f3p0/4975,transcript_HQ_Sdtol_transcript1773/f3p0/4934,transcript_HQ_Sdtol_transcript1789/f3p0/4939,transcript_HQ_Sdtol_transcript1936/f3p0/4872,transcript_HQ_Sdtol_transcript2256/f2p0…
GO:0043565	sequence-specific DNA binding	molecular_function	0.00030637	0.030017	39	1245	475	27869	transcript_HQ_Sdtol_transcript36948/f2p0/2313,transcript_HQ_Sdtol_transcript31656/f2p0/2498,transcript_HQ_Sdtol_transcript67267/f2p0/1540,transcript_HQ_Sdtol_transcript41306/f2p0/2186,transcript_HQ_Sdtol_transcript60550/f6p0/1661,transcript_HQ_Sdtol_transcript39313/f3p0/2211,transcript_HQ_Sdtol_transcript35947/f3p0/2350,transcript_HQ_Sdtol_transcript5353/f4p0/4002,transcript_HQ_Sdtol_transcript27…
GO:2001070	starch binding	molecular_function	0.00044685	0.0398	8	1245	43	27869	transcript_HQ_Sdtol_transcript83705/f2p0/983,transcript_HQ_Sdtol_transcript78501/f6p0/1183,transcript_HQ_Sdtol_transcript8326/f9p0/3674,transcript_HQ_Sdtol_transcript1933/f6p0/4859,transcript_HQ_Sdtol_transcript10954/f3p0/3515,transcript_HQ_Sdtol_transcript14986/f2p0/3253,transcript_HQ_Sdtol_transcript8264/f2p0/3744,transcript_HQ_Sdtol_transcript740/f2p0/5614

## Sheet: Table S8
Table S8 Significant pathway enrichment analysis of DEGs in Sophora davidii
	LD/CK				MD/CK				SD/CK
ID	Pathways	P value	DEGs number	ID	Pathways	P value	DEGs number	ID	Pathways	P value	DEGs number
ko04712	Circadian rhythm - plant	1.31349e-14	18	ko04712	Circadian rhythm - plant	6.27663e-18	26	ko04712	Circadian rhythm - plant	9.01744e-29	55
ko00590	Arachidonic acid metabolism	0.000278639	4	ko00330	Arginine and proline metabolism	2.85653e-09	16	ko00330	Arginine and proline metabolism	9.56167e-08	24
ko00500	Starch and sucrose metabolism	0.000306849	11	ko00730	Thiamine metabolism	6.54685e-08	8	ko00730	Thiamine metabolism	3.79366e-07	11
ko00562	Inositol phosphate metabolism	0.0155443	4	ko00270	Cysteine and methionine metabolism	0.000252276	11	ko00261	Monobactam biosynthesis	0.000461619	5
ko00940	Phenylpropanoid biosynthesis	0.0165997	5	ko00600	Sphingolipid metabolism	0.0094678	3	ko00940	Phenylpropanoid biosynthesis	0.000581704	18
ko00910	Nitrogen metabolism	0.0318482	3	ko00940	Phenylpropanoid biosynthesis	0.0488045	6	ko00460	Cyanoamino acid metabolism	0.00166159	10
ko00480	Glutathione metabolism	0.0460684	4	ko00905	Brassinosteroid biosynthesis	0.101783	1	ko00902	Monoterpenoid biosynthesis	0.0113566	3
ko00460	Cyanoamino acid metabolism	0.131082	2	ko00943	Isoflavonoid biosynthesis	0.115456	1	ko00430	Taurine and hypotaurine metabolism	0.0117146	5
ko00520	Amino sugar and nucleotide sugar metabolism	0.160221	4	ko00902	Monoterpenoid biosynthesis	0.142184	1	ko00196	Photosynthesis - antenna proteins	0.0118858	7
ko00860	Porphyrin and chlorophyll metabolism	0.245635	2	ko00920	Sulfur metabolism	0.143018	3	ko00920	Sulfur metabolism	0.0128117	9
ko00040	Pentose and glucuronate interconversions	0.268062	2	ko00592	alpha-Linolenic acid metabolism	0.179743	3	ko00450	Selenocompound metabolism	0.0165098	7
ko00563	Glycosylphosphatidylinositol(GPI)-anchor biosynthesis	0.274847	1	ko00261	Monobactam biosynthesis	0.180778	1	ko00590	Arachidonic acid metabolism	0.0185008	5
ko02010	ABC transporters	0.341047	1	ko00750	Vitamin B6 metabolism	0.180778	1	ko00270	Cysteine and methionine metabolism	0.0212947	15
ko04075	Plant hormone signal transduction	0.356937	5	ko04145	Phagosome	0.204366	4	ko00410	beta-Alanine metabolism	0.0285899	11
ko00360	Phenylalanine metabolism	0.358039	1	ko00051	Fructose and mannose metabolism	0.218692	3	ko04626	Plant-pathogen interaction	0.0393112	15
ko00906	Carotenoid biosynthesis	0.385398	1	ko04626	Plant-pathogen interaction	0.221609	5	ko00941	Flavonoid biosynthesis	0.0402163	4
ko04144	Endocytosis	0.39328	4	ko00450	Selenocompound metabolism	0.231874	2	ko00650	Butanoate metabolism	0.0433199	6
ko00350	Tyrosine metabolism	0.436699	1	ko00562	Inositol phosphate metabolism	0.234738	3	ko00500	Starch and sucrose metabolism	0.058491	22
ko04146	Peroxisome	0.444946	2	ko00100	Steroid biosynthesis	0.282712	2	ko00480	Glutathione metabolism	0.071088	11
ko00100	Steroid biosynthesis	0.446438	1	ko00710	Carbon fixation in photosynthetic organisms	0.283293	4	ko00562	Inositol phosphate metabolism	0.0989646	8

## Sheet: Table S9
Table S9 TFs that are differentially expressed due to drought stress
	TF family	Drought stress streatment
		LD/CK	MD/CK	SD/CK
Common in three groups	WRKY	1	22	35
	MYB-related	1	13	33
	Pseudo ARR-B	6	14	27
	Others	3	6	22
	AP2/ERF-ERF	3	6	19
	GRAS	6	7	15
	NAC	2	3	10
	TRAF	4	3	7
	C2C2-CO-like	1	2	6
	C3H	1	2	6
	Tify	2	2	6
	bZIP	2	3	5
	MYB	1	2	5
	Jumonji	1	2	4
	TAZ	1	1	3
	DBP	1	2	2
	HSF	1	2	2
Common in two groups	C2C2-Dof		6	7
	C2H2		3	5
	PLATZ		1	2
	SBP		1	2
	TUB		1	2
	CAMTA		1	1
	GARP-G2-like		1	1
	Trihelix		1	1
Unique	bHLH			8
	C2C2-LSD			3
	DBB			3
	HB-BELL			3
	B3-ARF			2
	AUX/IAA			1
	C2C2-GATA			1
	EIL			1
	GARP-ARR-B			1
	GNAT			1
	LOB			1
	LUG			1
	NF-YA			1
	RWP-RK			1
	TCP			1
	B3	1
	FAR1	1
	PHD		1

## Sheet: Table S10
Table S10 Key pathways and candidate genes
Pathway	Gene ID	Gene name	Log2(LD/CK)	Log2(MD/CK)	Log2(SD/CK)
Peroxisome	transcript_HQ_Sdtol_transcript83124/f2p0/1013	SOD1	-2.1866	-2.1039		{adu:107476456; K04565 SOD1 superoxide dismutase, Cu-Zn family 1.15.1.1 ko04146; Cellular Processes; Transport and catabolism; Peroxisome | ko04213; Organismal Systems; Aging; Longevity regulating pathway - multiple species | ko05014; Human Diseases; Neurodegenerative diseases; Amyotrophic lateral sclerosis (ALS) | ko05016; Human Diseases; Neurodegenerative diseases; Huntington's disease | ko0502…
	transcript_HQ_Sdtol_transcript53559/f2p0/1866	katE, CAT, catB, srpA	2.9034		2.0464	{gra:105783611; K03781 katE, CAT, catB, srpA catalase 1.11.1.6 ko01200; Metabolism; Global and overview maps; Carbon metabolism | ko00630; Metabolism; Carbohydrate metabolism; Glyoxylate and dicarboxylate metabolism | ko00380; Metabolism; Amino acid metabolism; Tryptophan metabolism | ko04016; Environmental Information Processing; Signal transduction; MAPK signaling pathway - plant | ko04011; Env…
	transcript_HQ_Sdtol_transcript37578/f3p0/2347	katE, CAT, catB, srpA			Inf	{gra:105783611; K03781 katE, CAT, catB, srpA catalase 1.11.1.6 ko01200; Metabolism; Global and overview maps; Carbon metabolism | ko00630; Metabolism; Carbohydrate metabolism; Glyoxylate and dicarboxylate metabolism | ko00380; Metabolism; Amino acid metabolism; Tryptophan metabolism | ko04016; Environmental Information Processing; Signal transduction; MAPK signaling pathway - plant | ko04011; Env…
	transcript_HQ_Sdtol_transcript31908/f3p0/2506	ACSL, fadD		-2.3345		{gmx:100814965; K01897 ACSL, fadD long-chain acyl-CoA synthetase 6.2.1.3 ko01212; Metabolism; Global and overview maps; Fatty acid metabolism | ko00061; Metabolism; Lipid metabolism; Fatty acid biosynthesis | ko00071; Metabolism; Lipid metabolism; Fatty acid degradation | ko04146; Cellular Processes; Transport and catabolism; Peroxisome | ko02024; Cellular Processes; Cellular community - prokaryo…
	transcript_HQ_Sdtol_transcript38361/f2p0/2277	ACSL, fadD			-2.0413	{gmx:100816578; K01897 ACSL, fadD long-chain acyl-CoA synthetase 6.2.1.3 ko01212; Metabolism; Global and overview maps; Fatty acid metabolism | ko00061; Metabolism; Lipid metabolism; Fatty acid biosynthesis | ko00071; Metabolism; Lipid metabolism; Fatty acid degradation | ko04146; Cellular Processes; Transport and catabolism; Peroxisome | ko02024; Cellular Processes; Cellular community - prokaryo…
	transcript_HQ_Sdtol_transcript2870/f2p0/4563	XDH			2.3708	{cam:101495267; K00106 XDH xanthine dehydrogenase/oxidase [EC:1.17.1.4 1.17.3.2] 1.17.1.4,1.17.3.2 ko00230; Metabolism; Nucleotide metabolism; Purine metabolism | ko00232; Metabolism; Biosynthesis of other secondary metabolites; Caffeine metabolism | ko00983; Metabolism; Xenobiotics biodegradation and metabolism; Drug metabolism - other enzymes | ko04146; Cellular Processes; Transport and catabol…
Circadian rhythm - plant	transcript_HQ_Sdtol_transcript13616/f2p0/3329	PRR7		Inf	Inf	{aip:107629161; K12129 PRR7 pseudo-response regulator 7 - ko04712; Organismal Systems; Environmental adaptation; Circadian rhythm - plant}
	transcript_HQ_Sdtol_transcript21915/f11p0/2862	PRR7		3.5294	3.5462	{aip:107625249; K12129 PRR7 pseudo-response regulator 7 - ko04712; Organismal Systems; Environmental adaptation; Circadian rhythm - plant}
	transcript_HQ_Sdtol_transcript14982/f3p0/3248	PRR7	3.2502		2.9279	{aip:107625249; K12129 PRR7 pseudo-response regulator 7 - ko04712; Organismal Systems; Environmental adaptation; Circadian rhythm - plant}
	transcript_HQ_Sdtol_transcript22430/f2p0/2889	PRR7			4.1953	{aip:107625249; K12129 PRR7 pseudo-response regulator 7 - ko04712; Organismal Systems; Environmental adaptation; Circadian rhythm - plant}
	transcript_HQ_Sdtol_transcript18377/f9p0/3043	PRR7			2.3343	{aip:107625249; K12129 PRR7 pseudo-response regulator 7 - ko04712; Organismal Systems; Environmental adaptation; Circadian rhythm - plant}
	transcript_HQ_Sdtol_transcript13093/f2p0/3366	PRR7	4.3401	4.6699	4.3438	{aip:107629161; K12129 PRR7 pseudo-response regulator 7 - ko04712; Organismal Systems; Environmental adaptation; Circadian rhythm - plant}
	transcript_HQ_Sdtol_transcript11794/f3p0/3472	PRR7			3.8264	{cam:101512945; K12129 PRR7 pseudo-response regulator 7 - ko04712; Organismal Systems; Environmental adaptation; Circadian rhythm - plant}
	transcript_HQ_Sdtol_transcript18593/f2p0/3042	PRR7			2.9086	{cam:101512945; K12129 PRR7 pseudo-response regulator 7 - ko04712; Organismal Systems; Environmental adaptation; Circadian rhythm - plant}
	transcript_HQ_Sdtol_transcript17119/f11p0/3100	PRR7	3.1497	3.9544	3.3947	{aip:107629161; K12129 PRR7 pseudo-response regulator 7 - ko04712; Organismal Systems; Environmental adaptation; Circadian rhythm - plant}
	transcript_HQ_Sdtol_transcript9870/f3p0/3601	PRR7			3.8806	{aip:107629161; K12129 PRR7 pseudo-response regulator 7 - ko04712; Organismal Systems; Environmental adaptation; Circadian rhythm - plant}
	transcript_HQ_Sdtol_transcript14724/f19p0/3246	PRR7	3.5943	3.8426	3.2497	{aip:107629161; K12129 PRR7 pseudo-response regulator 7 - ko04712; Organismal Systems; Environmental adaptation; Circadian rhythm - plant}
	transcript_HQ_Sdtol_transcript21878/f8p0/2858	PRR7			2.5263	{aip:107625249; K12129 PRR7 pseudo-response regulator 7 - ko04712; Organismal Systems; Environmental adaptation; Circadian rhythm - plant}
	transcript_HQ_Sdtol_transcript17431/f2p0/3117	PRR7			2.0753	{aip:107625249; K12129 PRR7 pseudo-response regulator 7 - ko04712; Organismal Systems; Environmental adaptation; Circadian rhythm - plant}
	transcript_HQ_Sdtol_transcript19917/f12p0/2962	PRR7		2.5177	2.1184	{aip:107625249; K12129 PRR7 pseudo-response regulator 7 - ko04712; Organismal Systems; Environmental adaptation; Circadian rhythm - plant}
	transcript_HQ_Sdtol_transcript16497/f42p0/3019	PRR7	2.8566	3.6554	3.9126	{aip:107629161; K12129 PRR7 pseudo-response regulator 7 - ko04712; Organismal Systems; Environmental adaptation; Circadian rhythm - plant}
	transcript_HQ_Sdtol_transcript14974/f2p0/3242	PRR7			2.3429	{aip:107625249; K12129 PRR7 pseudo-response regulator 7 - ko04712; Organismal Systems; Environmental adaptation; Circadian rhythm - plant}
	transcript_HQ_Sdtol_transcript24383/f2p0/2772	PRR7		3.592	3.0086	{aip:107625249; K12129 PRR7 pseudo-response regulator 7 - ko04712; Organismal Systems; Environmental adaptation; Circadian rhythm - plant}
	transcript_HQ_Sdtol_transcript20707/f4p0/2921	PRR7	0	0		{aip:107625249; K12129 PRR7 pseudo-response regulator 7 - ko04712; Organismal Systems; Environmental adaptation; Circadian rhythm - plant}
	transcript_HQ_Sdtol_transcript14069/f5p0/3290	PRR7	3.0193			{aip:107625249; K12129 PRR7 pseudo-response regulator 7 - ko04712; Organismal Systems; Environmental adaptation; Circadian rhythm - plant}
	transcript_HQ_Sdtol_transcript38521/f5p0/2258	PRR5		3.6104	3.7622	{gmx:100784383; K12130 PRR5 pseudo-response regulator 5 - ko04712; Organismal Systems; Environmental adaptation; Circadian rhythm - plant}
	transcript_HQ_Sdtol_transcript34361/f3p0/2394	PRR5			2.8701	{gmx:100784383; K12130 PRR5 pseudo-response regulator 5 - ko04712; Organismal Systems; Environmental adaptation; Circadian rhythm - plant}
	transcript_HQ_Sdtol_transcript39241/f5p0/2221	PRR5	2.8299		2.7868	{gmx:100779346; K12130 PRR5 pseudo-response regulator 5 - ko04712; Organismal Systems; Environmental adaptation; Circadian rhythm - plant}
	transcript_HQ_Sdtol_transcript28757/f3p0/2597	PRR5			6.0014	{gmx:100784383; K12130 PRR5 pseudo-response regulator 5 - ko04712; Organismal Systems; Environmental adaptation; Circadian rhythm - plant}
	transcript_HQ_Sdtol_transcript29829/f3p0/2581	PRR5		5.4366	5.0231	{gmx:100784383; K12130 PRR5 pseudo-response regulator 5 - ko04712; Organismal Systems; Environmental adaptation; Circadian rhythm - plant}
	transcript_HQ_Sdtol_transcript20895/f4p0/2916	PRR5			2.2808	{gmx:100784383; K12130 PRR5 pseudo-response regulator 5 - ko04712; Organismal Systems; Environmental adaptation; Circadian rhythm - plant}
	transcript_HQ_Sdtol_transcript39927/f2p0/2236	PRR5			Inf	{gmx:100779346; K12130 PRR5 pseudo-response regulator 5 - ko04712; Organismal Systems; Environmental adaptation; Circadian rhythm - plant}
	transcript_HQ_Sdtol_transcript30861/f15p0/2503	PRR5			4.2479	{gmx:100784383; K12130 PRR5 pseudo-response regulator 5 - ko04712; Organismal Systems; Environmental adaptation; Circadian rhythm - plant}
	transcript_HQ_Sdtol_transcript18973/f2p0/3014	PRR5			3.2269	{pvu:PHAVU_009G045000g; K12130 PRR5 pseudo-response regulator 5 - ko04712; Organismal Systems; Environmental adaptation; Circadian rhythm - plant}
	transcript_HQ_Sdtol_transcript34214/f21p0/2371	PRR5		3.6606	4.9188	{gmx:100784383; K12130 PRR5 pseudo-response regulator 5 - ko04712; Organismal Systems; Environmental adaptation; Circadian rhythm - plant}
	transcript_HQ_Sdtol_transcript34354/f2p0/2423	PRR5			4.3397	{gmx:100784383; K12130 PRR5 pseudo-response regulator 5 - ko04712; Organismal Systems; Environmental adaptation; Circadian rhythm - plant}
	transcript_HQ_Sdtol_transcript14230/f2p0/3323	PRR5			3.206	{gmx:100784383; K12130 PRR5 pseudo-response regulator 5 - ko04712; Organismal Systems; Environmental adaptation; Circadian rhythm - plant}
	transcript_HQ_Sdtol_transcript2971/f2p0/4534	SPA1	3.352		3.2529	{adu:107472949; K16240 SPA1 protein suppressor of PHYA-105 1 - ko04712; Organismal Systems; Environmental adaptation; Circadian rhythm - plant}
	transcript_HQ_Sdtol_transcript5339/f2p0/4086	SPA1	3.0248	3.651	3.6924	{adu:107472949; K16240 SPA1 protein suppressor of PHYA-105 1 - ko04712; Organismal Systems; Environmental adaptation; Circadian rhythm - plant}
	transcript_HQ_Sdtol_transcript18730/f3p0/3013	ELF3			-2.7478	{var:108320675; K12125 ELF3 protein EARLY FLOWERING 3 - ko04712; Organismal Systems; Environmental adaptation; Circadian rhythm - plant}
	transcript_HQ_Sdtol_transcript15651/f3p0/3231	ELF3	-Inf			{gmx:100793561; K12125 ELF3 protein EARLY FLOWERING 3 - ko04712; Organismal Systems; Environmental adaptation; Circadian rhythm - plant}
	transcript_HQ_Sdtol_transcript70583/f3p0/1442	CHS			2.7162	{gmx:102669920; K00660 CHS chalcone synthase 2.3.1.74 ko00941; Metabolism; Biosynthesis of other secondary metabolites; Flavonoid biosynthesis | ko04712; Organismal Systems; Environmental adaptation; Circadian rhythm - plant}
	transcript_HQ_Sdtol_transcript15001/f2p0/3153	FKF1		5.6063	6.5164	{var:108320136; K12116 FKF1 flavin-binding kelch repeat F-box protein 1 - ko04712; Organismal Systems; Environmental adaptation; Circadian rhythm - plant}
	transcript_HQ_Sdtol_transcript20115/f3p0/2970	FKF1			Inf	{var:108320136; K12116 FKF1 flavin-binding kelch repeat F-box protein 1 - ko04712; Organismal Systems; Environmental adaptation; Circadian rhythm - plant}
	transcript_HQ_Sdtol_transcript38794/f4p0/2264	FKF1	Inf	Inf	Inf	{var:108320136; K12116 FKF1 flavin-binding kelch repeat F-box protein 1 - ko04712; Organismal Systems; Environmental adaptation; Circadian rhythm - plant}
	transcript_HQ_Sdtol_transcript23719/f2p0/2795	FKF1		6.9733	7.602	{var:108320136; K12116 FKF1 flavin-binding kelch repeat F-box protein 1 - ko04712; Organismal Systems; Environmental adaptation; Circadian rhythm - plant}
	transcript_HQ_Sdtol_transcript39836/f16p0/2218	FKF1		6.0683	6.9643	{var:108320136; K12116 FKF1 flavin-binding kelch repeat F-box protein 1 - ko04712; Organismal Systems; Environmental adaptation; Circadian rhythm - plant}
	transcript_HQ_Sdtol_transcript4492/f9p0/4203	GI	5.1146	5.9852	5.8984	{cam:101511540; K12124 GI GIGANTEA - ko04712; Organismal Systems; Environmental adaptation; Circadian rhythm - plant}
	transcript_HQ_Sdtol_transcript43712/f3p0/2121	GI		4.9003	5.2969	{cam:101511540; K12124 GI GIGANTEA - ko04712; Organismal Systems; Environmental adaptation; Circadian rhythm - plant}
	transcript_HQ_Sdtol_transcript3214/f2p0/4466	GI			6.0814	{cam:101511540; K12124 GI GIGANTEA - ko04712; Organismal Systems; Environmental adaptation; Circadian rhythm - plant}
	transcript_HQ_Sdtol_transcript3068/f3p0/4508	GI			4.5019	{cam:101511540; K12124 GI GIGANTEA - ko04712; Organismal Systems; Environmental adaptation; Circadian rhythm - plant}
	transcript_HQ_Sdtol_transcript3066/f31p0/4478	GI	5.7887	5.9157	5.0012	{cam:101511540; K12124 GI GIGANTEA - ko04712; Organismal Systems; Environmental adaptation; Circadian rhythm - plant}
	transcript_HQ_Sdtol_transcript56197/f3p0/1805	GI			Inf	{pper:PRUPE_ppa000556mg; K12124 GI GIGANTEA - ko04712; Organismal Systems; Environmental adaptation; Circadian rhythm - plant}
	transcript_HQ_Sdtol_transcript10950/f3p0/3515	GI	5.8159	5.6726	5.9284	{cam:101511540; K12124 GI GIGANTEA - ko04712; Organismal Systems; Environmental adaptation; Circadian rhythm - plant}
	transcript_HQ_Sdtol_transcript4846/f13p0/4134	GI	5.6872	5.6122	6.3161	{cam:101511540; K12124 GI GIGANTEA - ko04712; Organismal Systems; Environmental adaptation; Circadian rhythm - plant}
	transcript_HQ_Sdtol_transcript39012/f2p0/2257	GI			Inf	{cam:101511540; K12124 GI GIGANTEA - ko04712; Organismal Systems; Environmental adaptation; Circadian rhythm - plant}
	transcript_HQ_Sdtol_transcript2993/f3p0/4529	GI	4.8601	4.2942	6.0119	{cam:101511540; K12124 GI GIGANTEA - ko04712; Organismal Systems; Environmental adaptation; Circadian rhythm - plant}
	transcript_HQ_Sdtol_transcript3854/f8p0/4318	GI		4.1489	4.5367	{cam:101511540; K12124 GI GIGANTEA - ko04712; Organismal Systems; Environmental adaptation; Circadian rhythm - plant}
	transcript_HQ_Sdtol_transcript4535/f2p0/4211	GI			5.5153	{cam:101511540; K12124 GI GIGANTEA - ko04712; Organismal Systems; Environmental adaptation; Circadian rhythm - plant}
	transcript_HQ_Sdtol_transcript4058/f2p0/4288	GI			Inf	{cam:101511540; K12124 GI GIGANTEA - ko04712; Organismal Systems; Environmental adaptation; Circadian rhythm - plant}
	transcript_HQ_Sdtol_transcript61925/f2p0/1671	GI			3.5107	{pper:PRUPE_ppa000556mg; K12124 GI GIGANTEA - ko04712; Organismal Systems; Environmental adaptation; Circadian rhythm - plant}
	transcript_HQ_Sdtol_transcript3327/f2p0/4446	GI			3.8184	{cam:101511540; K12124 GI GIGANTEA - ko04712; Organismal Systems; Environmental adaptation; Circadian rhythm - plant}
	transcript_HQ_Sdtol_transcript2916/f2p0/4569	GI	Inf	Inf		{cam:101511540; K12124 GI GIGANTEA - ko04712; Organismal Systems; Environmental adaptation; Circadian rhythm - plant}
	transcript_HQ_Sdtol_transcript3872/f20p0/4193	GI		2.4637		{cam:101511540; K12124 GI GIGANTEA - ko04712; Organismal Systems; Environmental adaptation; Circadian rhythm - plant}
	transcript_HQ_Sdtol_transcript60920/f3p0/1695	LHY			0	{adu:107473103; K12133 LHY MYB-related transcription factor LHY - ko04712; Organismal Systems; Environmental adaptation; Circadian rhythm - plant}
	transcript_HQ_Sdtol_transcript5126/f3p0/4106	PHYB			-1.8602	{cam:101498651; K12121 PHYB phytochrome B - ko04712; Organismal Systems; Environmental adaptation; Circadian rhythm - plant}
Starch and sucrose metabolism	transcript_HQ_Sdtol_transcript20795/f2p0/2947	E3.2.1.2	-3.2843	-3.4631	-4.344	{adu:107483803; K01177 E3.2.1.2 beta-amylase 3.2.1.2 ko00500; Metabolism; Carbohydrate metabolism; Starch and sucrose metabolism}
	transcript_HQ_Sdtol_transcript53179/f2p0/1884	E3.2.1.2	-3.7479	-4.3058	-4.6845	{adu:107483803; K01177 E3.2.1.2 beta-amylase 3.2.1.2 ko00500; Metabolism; Carbohydrate metabolism; Starch and sucrose metabolism}
	transcript_HQ_Sdtol_transcript82104/f2p0/1062	E3.2.1.2		-8.4629	-6.9891	{var:108324115; K01177 E3.2.1.2 beta-amylase 3.2.1.2 ko00500; Metabolism; Carbohydrate metabolism; Starch and sucrose metabolism}
	transcript_HQ_Sdtol_transcript22929/f7p0/2820	E2.4.1.13	-2.9164		-2.4307	{aip:107630591; K00695 E2.4.1.13 sucrose synthase 2.4.1.13 ko00500; Metabolism; Carbohydrate metabolism; Starch and sucrose metabolism}
	transcript_HQ_Sdtol_transcript55781/f3p0/1842	E2.4.1.13			-2.7179	{aip:107630591; K00695 E2.4.1.13 sucrose synthase 2.4.1.13 ko00500; Metabolism; Carbohydrate metabolism; Starch and sucrose metabolism}
	transcript_HQ_Sdtol_transcript53760/f2p0/1862	E3.2.1.21			3.5964	{pvu:PHAVU_011G056100g; K01188 E3.2.1.21 beta-glucosidase 3.2.1.21 ko00500; Metabolism; Carbohydrate metabolism; Starch and sucrose metabolism | ko00460; Metabolism; Metabolism of other amino acids; Cyanoamino acid metabolism | ko00940; Metabolism; Biosynthesis of other secondary metabolites; Phenylpropanoid biosynthesis}
	transcript_HQ_Sdtol_transcript50694/f3p0/1938	E3.2.1.21			3.6266	{pvu:PHAVU_011G056100g; K01188 E3.2.1.21 beta-glucosidase 3.2.1.21 ko00500; Metabolism; Carbohydrate metabolism; Starch and sucrose metabolism | ko00460; Metabolism; Metabolism of other amino acids; Cyanoamino acid metabolism | ko00940; Metabolism; Biosynthesis of other secondary metabolites; Phenylpropanoid biosynthesis}
	transcript_HQ_Sdtol_transcript51089/f2p0/1923	E3.2.1.21			3.386	{adu:107475144; K01188 E3.2.1.21 beta-glucosidase 3.2.1.21 ko00500; Metabolism; Carbohydrate metabolism; Starch and sucrose metabolism | ko00460; Metabolism; Metabolism of other amino acids; Cyanoamino acid metabolism | ko00940; Metabolism; Biosynthesis of other secondary metabolites; Phenylpropanoid biosynthesis}
	transcript_HQ_Sdtol_transcript58070/f76p0/1655	E3.2.1.21			-1.862	{var:108323533; K01188 E3.2.1.21 beta-glucosidase 3.2.1.21 ko00500; Metabolism; Carbohydrate metabolism; Starch and sucrose metabolism | ko00460; Metabolism; Metabolism of other amino acids; Cyanoamino acid metabolism | ko00940; Metabolism; Biosynthesis of other secondary metabolites; Phenylpropanoid biosynthesis}
	transcript_HQ_Sdtol_transcript55837/f7p0/1814	E3.2.1.21			2.863	{adu:107475144; K01188 E3.2.1.21 beta-glucosidase 3.2.1.21 ko00500; Metabolism; Carbohydrate metabolism; Starch and sucrose metabolism | ko00460; Metabolism; Metabolism of other amino acids; Cyanoamino acid metabolism | ko00940; Metabolism; Biosynthesis of other secondary metabolites; Phenylpropanoid biosynthesis}
	transcript_HQ_Sdtol_transcript52386/f57p0/1821	E3.2.1.21			4.7089	{pvu:PHAVU_011G056100g; K01188 E3.2.1.21 beta-glucosidase 3.2.1.21 ko00500; Metabolism; Carbohydrate metabolism; Starch and sucrose metabolism | ko00460; Metabolism; Metabolism of other amino acids; Cyanoamino acid metabolism | ko00940; Metabolism; Biosynthesis of other secondary metabolites; Phenylpropanoid biosynthesis}
	transcript_HQ_Sdtol_transcript48952/f2p0/1985	E3.2.1.21			4.112	{cam:101501237; K01188 E3.2.1.21 beta-glucosidase 3.2.1.21 ko00500; Metabolism; Carbohydrate metabolism; Starch and sucrose metabolism | ko00460; Metabolism; Metabolism of other amino acids; Cyanoamino acid metabolism | ko00940; Metabolism; Biosynthesis of other secondary metabolites; Phenylpropanoid biosynthesis}
	transcript_HQ_Sdtol_transcript24097/f3p0/2790	E3.2.1.21			3.3239	{cam:101501237; K01188 E3.2.1.21 beta-glucosidase 3.2.1.21 ko00500; Metabolism; Carbohydrate metabolism; Starch and sucrose metabolism | ko00460; Metabolism; Metabolism of other amino acids; Cyanoamino acid metabolism | ko00940; Metabolism; Biosynthesis of other secondary metabolites; Phenylpropanoid biosynthesis}
	transcript_HQ_Sdtol_transcript57629/f2p0/1774	E3.2.1.21			2.6289	{aip:107628998; K01188 E3.2.1.21 beta-glucosidase 3.2.1.21 ko00500; Metabolism; Carbohydrate metabolism; Starch and sucrose metabolism | ko00460; Metabolism; Metabolism of other amino acids; Cyanoamino acid metabolism | ko00940; Metabolism; Biosynthesis of other secondary metabolites; Phenylpropanoid biosynthesis}
	transcript_HQ_Sdtol_transcript21607/f3p0/2891	E3.2.1.21			4.4551	{vra:106778500; K01188 E3.2.1.21 beta-glucosidase 3.2.1.21 ko00500; Metabolism; Carbohydrate metabolism; Starch and sucrose metabolism | ko00460; Metabolism; Metabolism of other amino acids; Cyanoamino acid metabolism | ko00940; Metabolism; Biosynthesis of other secondary metabolites; Phenylpropanoid biosynthesis}
	transcript_HQ_Sdtol_transcript39136/f2p0/2267	glgC	4.8866	3.372		{vra:106756232; K00975 glgC glucose-1-phosphate adenylyltransferase 2.7.7.27 ko00500; Metabolism; Carbohydrate metabolism; Starch and sucrose metabolism | ko00520; Metabolism; Carbohydrate metabolism; Amino sugar and nucleotide sugar metabolism | ko02026; Cellular Processes; Cellular community - prokaryotes; Biofilm formation - Escherichia coli}
	transcript_HQ_Sdtol_transcript41533/f4p0/2180	glgC	6.0663	5.3173	4.6421	{vra:106756232; K00975 glgC glucose-1-phosphate adenylyltransferase 2.7.7.27 ko00500; Metabolism; Carbohydrate metabolism; Starch and sucrose metabolism | ko00520; Metabolism; Carbohydrate metabolism; Amino sugar and nucleotide sugar metabolism | ko02026; Cellular Processes; Cellular community - prokaryotes; Biofilm formation - Escherichia coli}
	transcript_HQ_Sdtol_transcript38355/f3p0/2218	glgC	2.5481			{vra:106756232; K00975 glgC glucose-1-phosphate adenylyltransferase 2.7.7.27 ko00500; Metabolism; Carbohydrate metabolism; Starch and sucrose metabolism | ko00520; Metabolism; Carbohydrate metabolism; Amino sugar and nucleotide sugar metabolism | ko02026; Cellular Processes; Cellular community - prokaryotes; Biofilm formation - Escherichia coli}
	transcript_HQ_Sdtol_transcript50179/f3p0/1951	GBE1, glgB	2.7143			{gmx:100792499; K00700 GBE1, glgB 1,4-alpha-glucan branching enzyme 2.4.1.18 ko00500; Metabolism; Carbohydrate metabolism; Starch and sucrose metabolism}
	transcript_HQ_Sdtol_transcript23472/f4p0/2805	GBE1, glgB	3.4001			{gmx:100792499; K00700 GBE1, glgB 1,4-alpha-glucan branching enzyme 2.4.1.18 ko00500; Metabolism; Carbohydrate metabolism; Starch and sucrose metabolism}
	transcript_HQ_Sdtol_transcript15645/f2p0/3201	GBE1, glgB			4.1828	{gmx:100816963; K00700 GBE1, glgB 1,4-alpha-glucan branching enzyme 2.4.1.18 ko00500; Metabolism; Carbohydrate metabolism; Starch and sucrose metabolism}
	transcript_HQ_Sdtol_transcript39914/f3p0/2230	bglX	-2.3925			{rcu:8282390; K05349 bglX beta-glucosidase 3.2.1.21 ko00500; Metabolism; Carbohydrate metabolism; Starch and sucrose metabolism | ko00460; Metabolism; Metabolism of other amino acids; Cyanoamino acid metabolism | ko00940; Metabolism; Biosynthesis of other secondary metabolites; Phenylpropanoid biosynthesis}
	transcript_HQ_Sdtol_transcript33211/f3p0/2441	bglX	-3.2616			{rcu:8282390; K05349 bglX beta-glucosidase 3.2.1.21 ko00500; Metabolism; Carbohydrate metabolism; Starch and sucrose metabolism | ko00460; Metabolism; Metabolism of other amino acids; Cyanoamino acid metabolism | ko00940; Metabolism; Biosynthesis of other secondary metabolites; Phenylpropanoid biosynthesis}
	transcript_HQ_Sdtol_transcript25910/f3p0/2707	Pgm			1.9346	{cam:101490273; K01835 pgm phosphoglucomutase 5.4.2.2 ko00010; Metabolism; Carbohydrate metabolism; Glycolysis / Gluconeogenesis | ko00030; Metabolism; Carbohydrate metabolism; Pentose phosphate pathway | ko00052; Metabolism; Carbohydrate metabolism; Galactose metabolism | ko00500; Metabolism; Carbohydrate metabolism; Starch and sucrose metabolism | ko00520; Metabolism; Carbohydrate metabolism; A…
	transcript_HQ_Sdtol_transcript14874/f41p0/3142	PYG, glgP			2.1298	{adu:107494420; K00688 PYG, glgP glycogen phosphorylase 2.4.1.1 ko00500; Metabolism; Carbohydrate metabolism; Starch and sucrose metabolism | ko02026; Cellular Processes; Cellular community - prokaryotes; Biofilm formation - Escherichia coli | ko04910; Organismal Systems; Endocrine system; Insulin signaling pathway | ko04922; Organismal Systems; Endocrine system; Glucagon signaling pathway | ko04…
	transcript_HQ_Sdtol_transcript48283/f3p0/2004	INV, sacA			1.723	{vra:106763119; K01193 INV, sacA beta-fructofuranosidase 3.2.1.26 ko00052; Metabolism; Carbohydrate metabolism; Galactose metabolism | ko00500; Metabolism; Carbohydrate metabolism; Starch and sucrose metabolism}
	transcript_HQ_Sdtol_transcript66657/f2p0/1550	AMY, amyA, malS			2.6371	{jcu:105635273; K01176 AMY, amyA, malS alpha-amylase 3.2.1.1 ko00500; Metabolism; Carbohydrate metabolism; Starch and sucrose metabolism | ko04973; Organismal Systems; Digestive system; Carbohydrate digestion and absorption}
	transcript_HQ_Sdtol_transcript67813/f3p0/1519	otsB			2.7288	{vra:106754128; K01087 otsB trehalose 6-phosphate phosphatase 3.1.3.12 ko00500; Metabolism; Carbohydrate metabolism; Starch and sucrose metabolism}
Glutathione metabolism	transcript_HQ_Sdtol_transcript26505/f2p0/2686	gpx	2.8245		2.5825	{mtr:MTR_8g098410; K00432 gpx glutathione peroxidase 1.11.1.9 ko00590; Metabolism; Lipid metabolism; Arachidonic acid metabolism | ko00480; Metabolism; Metabolism of other amino acids; Glutathione metabolism | ko04918; Organismal Systems; Endocrine system; Thyroid hormone synthesis}
	transcript_HQ_Sdtol_transcript21484/f4p0/2891	gpx	3.8431		4.2119	{egu:105042890; K00432 gpx glutathione peroxidase 1.11.1.9 ko00590; Metabolism; Lipid metabolism; Arachidonic acid metabolism | ko00480; Metabolism; Metabolism of other amino acids; Glutathione metabolism | ko04918; Organismal Systems; Endocrine system; Thyroid hormone synthesis}
	transcript_HQ_Sdtol_transcript39612/f3p0/2268	gpx	Inf	Inf	Inf	{mtr:MTR_8g098410; K00432 gpx glutathione peroxidase 1.11.1.9 ko00590; Metabolism; Lipid metabolism; Arachidonic acid metabolism | ko00480; Metabolism; Metabolism of other amino acids; Glutathione metabolism | ko04918; Organismal Systems; Endocrine system; Thyroid hormone synthesis}
	transcript_HQ_Sdtol_transcript25193/f11p0/2733	gpx	2.7727			{obr:102700682; K00432 gpx glutathione peroxidase 1.11.1.9 ko00590; Metabolism; Lipid metabolism; Arachidonic acid metabolism | ko00480; Metabolism; Metabolism of other amino acids; Glutathione metabolism | ko04918; Organismal Systems; Endocrine system; Thyroid hormone synthesis}
	transcript_HQ_Sdtol_transcript57824/f8p0/1757	gpx			5.0485	{egu:105042890; K00432 gpx glutathione peroxidase 1.11.1.9 ko00590; Metabolism; Lipid metabolism; Arachidonic acid metabolism | ko00480; Metabolism; Metabolism of other amino acids; Glutathione metabolism | ko04918; Organismal Systems; Endocrine system; Thyroid hormone synthesis}
	transcript_HQ_Sdtol_transcript27473/f2p0/2646	gpx			4.0845	{mtr:MTR_8g098400; K00432 gpx glutathione peroxidase 1.11.1.9 ko00590; Metabolism; Lipid metabolism; Arachidonic acid metabolism | ko00480; Metabolism; Metabolism of other amino acids; Glutathione metabolism | ko04918; Organismal Systems; Endocrine system; Thyroid hormone synthesis}
	transcript_HQ_Sdtol_transcript17005/f3p0/3130	pepN		Inf		{aip:107630777; K01256 pepN aminopeptidase N 3.4.11.2 ko00480; Metabolism; Metabolism of other amino acids; Glutathione metabolism}
	transcript_HQ_Sdtol_transcript72611/f2p0/1395	GST, gst		3.0507	3.5464	{vra:106761010; K00799 GST, gst glutathione S-transferase 2.5.1.18 ko00480; Metabolism; Metabolism of other amino acids; Glutathione metabolism | ko00980; Metabolism; Xenobiotics biodegradation and metabolism; Metabolism of xenobiotics by cytochrome P450 | ko00982; Metabolism; Xenobiotics biodegradation and metabolism; Drug metabolism - cytochrome P450 | ko05204; Human Diseases; Cancers: Overview…
	transcript_HQ_Sdtol_transcript49612/f2p0/1970	GST, gst			2.5155	{var:108333222; K00799 GST, gst glutathione S-transferase 2.5.1.18 ko00480; Metabolism; Metabolism of other amino acids; Glutathione metabolism | ko00980; Metabolism; Xenobiotics biodegradation and metabolism; Metabolism of xenobiotics by cytochrome P450 | ko00982; Metabolism; Xenobiotics biodegradation and metabolism; Drug metabolism - cytochrome P450 | ko05204; Human Diseases; Cancers: Overview…
	transcript_HQ_Sdtol_transcript83552/f2p0/1005	GST, gst			2.6729	{var:108333222; K00799 GST, gst glutathione S-transferase 2.5.1.18 ko00480; Metabolism; Metabolism of other amino acids; Glutathione metabolism | ko00980; Metabolism; Xenobiotics biodegradation and metabolism; Metabolism of xenobiotics by cytochrome P450 | ko00982; Metabolism; Xenobiotics biodegradation and metabolism; Drug metabolism - cytochrome P450 | ko05204; Human Diseases; Cancers: Overview…
	transcript_HQ_Sdtol_transcript82020/f5p0/1034	GST, gst			2.2563	{pxb:103965702; K00799 GST, gst glutathione S-transferase 2.5.1.18 ko00480; Metabolism; Metabolism of other amino acids; Glutathione metabolism | ko00980; Metabolism; Xenobiotics biodegradation and metabolism; Metabolism of xenobiotics by cytochrome P450 | ko00982; Metabolism; Xenobiotics biodegradation and metabolism; Drug metabolism - cytochrome P450 | ko05204; Human Diseases; Cancers: Overview…
	transcript_HQ_Sdtol_transcript47274/f2p0/2039	GST, gst			2.7271	{vra:106761036; K00799 GST, gst glutathione S-transferase 2.5.1.18 ko00480; Metabolism; Metabolism of other amino acids; Glutathione metabolism | ko00980; Metabolism; Xenobiotics biodegradation and metabolism; Metabolism of xenobiotics by cytochrome P450 | ko00982; Metabolism; Xenobiotics biodegradation and metabolism; Drug metabolism - cytochrome P450 | ko05204; Human Diseases; Cancers: Overview…
	transcript_HQ_Sdtol_transcript79954/f4p0/1151	GST, gst			3.5719	{pxb:103965702; K00799 GST, gst glutathione S-transferase 2.5.1.18 ko00480; Metabolism; Metabolism of other amino acids; Glutathione metabolism | ko00980; Metabolism; Xenobiotics biodegradation and metabolism; Metabolism of xenobiotics by cytochrome P450 | ko00982; Metabolism; Xenobiotics biodegradation and metabolism; Drug metabolism - cytochrome P450 | ko05204; Human Diseases; Cancers: Overview…
Plant hormone signal transducti	transcript_HQ_Sdtol_transcript29491/f2p0/2586	PP2C	3.817			{vra:106762131; K14497 PP2C protein phosphatase 2C 3.1.3.16 ko04016; Environmental Information Processing; Signal transduction; MAPK signaling pathway - plant | ko04075; Environmental Information Processing; Signal transduction; Plant hormone signal transduction | ko04931; Human Diseases; Endocrine and metabolic diseases; Insulin resistance}
	transcript_HQ_Sdtol_transcript69855/f2p0/1474	PP2C	-2.9333	-2.969		{adu:107478580; K14497 PP2C protein phosphatase 2C 3.1.3.16 ko04016; Environmental Information Processing; Signal transduction; MAPK signaling pathway - plant | ko04075; Environmental Information Processing; Signal transduction; Plant hormone signal transduction | ko04931; Human Diseases; Endocrine and metabolic diseases; Insulin resistance}
	transcript_HQ_Sdtol_transcript59041/f23p0/1671	PP2C			2.3997	{cam:101502712; K14497 PP2C protein phosphatase 2C 3.1.3.16 ko04016; Environmental Information Processing; Signal transduction; MAPK signaling pathway - plant | ko04075; Environmental Information Processing; Signal transduction; Plant hormone signal transduction | ko04931; Human Diseases; Endocrine and metabolic diseases; Insulin resistance}
	transcript_HQ_Sdtol_transcript78284/f2p0/1218	PYL	-2.6472	-2.9294	-3.7508	{gmx:100819216; K14496 PYL abscisic acid receptor PYR/PYL family - ko04016; Environmental Information Processing; Signal transduction; MAPK signaling pathway - plant | ko04075; Environmental Information Processing; Signal transduction; Plant hormone signal transduction}
	transcript_HQ_Sdtol_transcript5353/f4p0/4002	ABF		-2.8853	-3.1613	{pvu:PHAVU_009G065500g; K14432 ABF ABA responsive element binding factor - ko04075; Environmental Information Processing; Signal transduction; Plant hormone signal transduction}
	transcript_HQ_Sdtol_transcript52512/f3p0/1880	ABF		-3.8832	-4.1652	{pvu:PHAVU_009G065500g; K14432 ABF ABA responsive element binding factor - ko04075; Environmental Information Processing; Signal transduction; Plant hormone signal transduction}
Carotenoid biosynthesis	transcript_HQ_Sdtol_transcript43198/f2p0/2133	NCED		2.6283	2.3951	{gmx:100777875; K09840 NCED 9-cis-epoxycarotenoid dioxygenase 1.13.11.51 ko00906; Metabolism; Metabolism of terpenoids and polyketides; Carotenoid biosynthesis}
Arginine and proline metabolism	transcript_HQ_Sdtol_transcript59107/f2p0/1733	PRODH	-2.8338	-4.785	-7.4309	{cam:101492274; K00318 PRODH proline dehydrogenase 1.5.-.- ko00330; Metabolism; Amino acid metabolism; Arginine and proline metabolism}
	transcript_HQ_Sdtol_transcript53303/f2p0/1871	PRODH		-5.9651	-7.5645	{cam:101492274; K00318 PRODH proline dehydrogenase 1.5.-.- ko00330; Metabolism; Amino acid metabolism; Arginine and proline metabolism}
	transcript_HQ_Sdtol_transcript79042/f2p0/1194	PRODH		-4.5529	-6.8088	{cam:101492274; K00318 PRODH proline dehydrogenase 1.5.-.- ko00330; Metabolism; Amino acid metabolism; Arginine and proline metabolism}
	transcript_HQ_Sdtol_transcript45451/f11p0/2071	PRODH		-3.9743	-5.0718	{cam:101492274; K00318 PRODH proline dehydrogenase 1.5.-.- ko00330; Metabolism; Amino acid metabolism; Arginine and proline metabolism}
	transcript_HQ_Sdtol_transcript41505/f4p0/2181	PRODH		-3.35	-6.7504	{cam:101492274; K00318 PRODH proline dehydrogenase 1.5.-.- ko00330; Metabolism; Amino acid metabolism; Arginine and proline metabolism}
	transcript_HQ_Sdtol_transcript33094/f5p0/2445	PRODH		-4.158	-6.2	{cam:101492274; K00318 PRODH proline dehydrogenase 1.5.-.- ko00330; Metabolism; Amino acid metabolism; Arginine and proline metabolism}
	transcript_HQ_Sdtol_transcript75193/f3p0/1324	PRODH		-5.5613	-7.177	{cam:101492274; K00318 PRODH proline dehydrogenase 1.5.-.- ko00330; Metabolism; Amino acid metabolism; Arginine and proline metabolism}
	transcript_HQ_Sdtol_transcript26617/f10p0/2643	ALDH18A1, P5CS		2.6271	3.7056	{adu:107475037; K12657 ALDH18A1, P5CS delta-1-pyrroline-5-carboxylate synthetase [EC:2.7.2.11 1.2.1.41] 2.7.2.11,1.2.1.41 ko01230; Metabolism; Global and overview maps; Biosynthesis of amino acids | ko00330; Metabolism; Amino acid metabolism; Arginine and proline metabolism}
	transcript_HQ_Sdtol_transcript26428/f2p0/2675	ALDH18A1, P5CS		2.8919	3.6145	{adu:107475037; K12657 ALDH18A1, P5CS delta-1-pyrroline-5-carboxylate synthetase [EC:2.7.2.11 1.2.1.41] 2.7.2.11,1.2.1.41 ko01230; Metabolism; Global and overview maps; Biosynthesis of amino acids | ko00330; Metabolism; Amino acid metabolism; Arginine and proline metabolism}
Phenylalanine metabolism	transcript_HQ_Sdtol_transcript42196/f4p0/2167	HPD, hppD	-2.2084		-1.8188	{cam:101503806; K00457 HPD, hppD 4-hydroxyphenylpyruvate dioxygenase 1.13.11.27 ko00350; Metabolism; Amino acid metabolism; Tyrosine metabolism | ko00360; Metabolism; Amino acid metabolism; Phenylalanine metabolism | ko00130; Metabolism; Metabolism of cofactors and vitamins; Ubiquinone and other terpenoid-quinone biosynthesis}
	transcript_HQ_Sdtol_transcript23820/f4p0/2775	AOC3, AOC2, tynA			1.8735	{lja:Lj0g3v0161929.1; K00276 AOC3, AOC2, tynA primary-amine oxidase 1.4.3.21 ko00260; Metabolism; Amino acid metabolism; Glycine, serine and threonine metabolism | ko00350; Metabolism; Amino acid metabolism; Tyrosine metabolism | ko00360; Metabolism; Amino acid metabolism; Phenylalanine metabolism | ko00410; Metabolism; Metabolism of other amino acids; beta-Alanine metabolism | ko00950; Metabolis…
Plant-pathogen interaction	transcript_HQ_Sdtol_transcript31275/f5p0/2464	HSP90A, htpG		5.4933		{sind:105170469; K04079 HSP90A, htpG molecular chaperone HtpG - ko04141; Genetic Information Processing; Folding, sorting and degradation; Protein processing in endoplasmic reticulum | ko04151; Environmental Information Processing; Signal transduction; PI3K-Akt signaling pathway | ko04621; Organismal Systems; Immune system; NOD-like receptor signaling pathway | ko04612; Organismal Systems; Immune…
	transcript_HQ_Sdtol_transcript16614/f3p0/3147	HSP90A, htpG			2.7061	{cmo:103484110; K04079 HSP90A, htpG molecular chaperone HtpG - ko04141; Genetic Information Processing; Folding, sorting and degradation; Protein processing in endoplasmic reticulum | ko04151; Environmental Information Processing; Signal transduction; PI3K-Akt signaling pathway | ko04621; Organismal Systems; Immune system; NOD-like receptor signaling pathway | ko04612; Organismal Systems; Immune …
	transcript_HQ_Sdtol_transcript42186/f2p0/2166	WRKY33		Inf		{pvu:PHAVU_008G090300g; K13424 WRKY33 WRKY transcription factor 33 - ko04016; Environmental Information Processing; Signal transduction; MAPK signaling pathway - plant | ko04626; Organismal Systems; Environmental adaptation; Plant-pathogen interaction}
	transcript_HQ_Sdtol_transcript42130/f7p0/2155	WRKY33		4.2618	4.8646	{pvu:PHAVU_008G090300g; K13424 WRKY33 WRKY transcription factor 33 - ko04016; Environmental Information Processing; Signal transduction; MAPK signaling pathway - plant | ko04626; Organismal Systems; Environmental adaptation; Plant-pathogen interaction}
	transcript_HQ_Sdtol_transcript35947/f3p0/2350	WRKY33		3.6558	4.6093	{pvu:PHAVU_008G090300g; K13424 WRKY33 WRKY transcription factor 33 - ko04016; Environmental Information Processing; Signal transduction; MAPK signaling pathway - plant | ko04626; Organismal Systems; Environmental adaptation; Plant-pathogen interaction}
	transcript_HQ_Sdtol_transcript19248/f4p0/2995	WRKY33			4.4367	{pvu:PHAVU_008G090300g; K13424 WRKY33 WRKY transcription factor 33 - ko04016; Environmental Information Processing; Signal transduction; MAPK signaling pathway - plant | ko04626; Organismal Systems; Environmental adaptation; Plant-pathogen interaction}
	transcript_HQ_Sdtol_transcript31656/f2p0/2498	WRKY33			3.5471	{gmx:100127385; K13424 WRKY33 WRKY transcription factor 33 - ko04016; Environmental Information Processing; Signal transduction; MAPK signaling pathway - plant | ko04626; Organismal Systems; Environmental adaptation; Plant-pathogen interaction}
	transcript_HQ_Sdtol_transcript38380/f6p0/2244	WRKY33			5.457	{pvu:PHAVU_008G090300g; K13424 WRKY33 WRKY transcription factor 33 - ko04016; Environmental Information Processing; Signal transduction; MAPK signaling pathway - plant | ko04626; Organismal Systems; Environmental adaptation; Plant-pathogen interaction}
	transcript_HQ_Sdtol_transcript32576/f5p0/2467	WRKY33			2.5748	{gmx:100127385; K13424 WRKY33 WRKY transcription factor 33 - ko04016; Environmental Information Processing; Signal transduction; MAPK signaling pathway - plant | ko04626; Organismal Systems; Environmental adaptation; Plant-pathogen interaction}
	transcript_HQ_Sdtol_transcript37203/f2p0/2299	WRKY33			Inf	{gmx:100127385; K13424 WRKY33 WRKY transcription factor 33 - ko04016; Environmental Information Processing; Signal transduction; MAPK signaling pathway - plant | ko04626; Organismal Systems; Environmental adaptation; Plant-pathogen interaction}
	transcript_HQ_Sdtol_transcript37357/f2p0/2327	WRKY33			4.4837	{gmx:100127385; K13424 WRKY33 WRKY transcription factor 33 - ko04016; Environmental Information Processing; Signal transduction; MAPK signaling pathway - plant | ko04626; Organismal Systems; Environmental adaptation; Plant-pathogen interaction}
	transcript_HQ_Sdtol_transcript10450/f7p0/3530	RBOH		Inf		{gmx:100812342; K13447 RBOH respiratory burst oxidase [EC:1.6.3.- 1.11.1.-] 1.6.3.-,1.11.1.- ko04016; Environmental Information Processing; Signal transduction; MAPK signaling pathway - plant | ko04626; Organismal Systems; Environmental adaptation; Plant-pathogen interaction}
	transcript_HQ_Sdtol_transcript86035/f3p0/738	CALM			2.3558	{sita:101778363; K02183 CALM calmodulin - ko04014; Environmental Information Processing; Signal transduction; Ras signaling pathway | ko04015; Environmental Information Processing; Signal transduction; Rap1 signaling pathway | ko04016; Environmental Information Processing; Signal transduction; MAPK signaling pathway - plant | ko04371; Environmental Information Processing; Signal transduction; Ape…
	transcript_HQ_Sdtol_transcript45741/f14p0/2042	CALM			1.7466	{cit:102620326; K02183 CALM calmodulin - ko04014; Environmental Information Processing; Signal transduction; Ras signaling pathway | ko04015; Environmental Information Processing; Signal transduction; Rap1 signaling pathway | ko04016; Environmental Information Processing; Signal transduction; MAPK signaling pathway - plant | ko04371; Environmental Information Processing; Signal transduction; Apel…
	transcript_HQ_Sdtol_transcript20030/f2p0/2960	PTI1			2.88	{cam:101491854; K13436 PTI1 pto-interacting protein 1 2.7.11.1 ko04626; Organismal Systems; Environmental adaptation; Plant-pathogen interaction}
	transcript_HQ_Sdtol_transcript80749/f12p0/1105	CML			2.3194	{vra:106763935; K13448 CML calcium-binding protein CML - ko04626; Organismal Systems; Environmental adaptation; Plant-pathogen interaction}
	transcript_HQ_Sdtol_transcript74031/f4p0/1329	MAP2K1, MEK1			-2.9941	{vra:106763728; K04368 MAP2K1, MEK1 mitogen-activated protein kinase kinase 1 2.7.12.2 ko04014; Environmental Information Processing; Signal transduction; Ras signaling pathway | ko04015; Environmental Information Processing; Signal transduction; Rap1 signaling pathway | ko04010; Environmental Information Processing; Signal transduction; MAPK signaling pathway | ko04013; Environmental Information…
	transcript_HQ_Sdtol_transcript1840/f2p0/4931	CERK1			3.5363	{gmx:100803042; K13429 CERK1 chitin elicitor receptor kinase 1 - ko04626; Organismal Systems; Environmental adaptation; Plant-pathogen interaction}
Photosynthesis	transcript_HQ_Sdtol_transcript6102/f3p0/3980	psbQ			1.7598	{aip:107624794; K08901 psbQ photosystem II oxygen-evolving enhancer protein 3 - ko00195; Metabolism; Energy metabolism; Photosynthesis}
	transcript_HQ_Sdtol_transcript73506/f2p0/1361	psaK			-2.146	{vra:106760980; K02698 psaK photosystem I subunit X - ko00195; Metabolism; Energy metabolism; Photosynthesis}
Table S10 key metabolites
MapID	MapTitle	MetaIDs	kegg_cpd_id	Log2(LD/CK)	Log2(MD/CK)	Log2(SD/CK)
map00480	Glutathione metabolism	Oxidized glutathione	cpd:C00127		-0.689642	-0.711248
map04075	Plant hormone signal transduction	Abscisic Acid	cpd:C06082	0.990983		0.992429
map00360	Phenylalanine metabolism	L-Phenylalanine	cpd:C00079	0.735666
